# Supplementary material for: Clinical and Molecular Validation of the Very Favorable IMDC Risk Group in Metastatic Renal Cell Carcinoma
Source: JAMA Netw Open. 2026 Apr 15;9(4):e267030. doi: 10.1001/jamanetworkopen.2026.7030 (PMC13084435; doi:10.1001/jamanetworkopen.2026.7030)
Supplement: Supplement 2. — eTable. Single Sample Gene Set Enrichment Analysis [file jamanetwopen-e267030-s002.xlsx]

## Sheet: Supp_Table1 (1)
Zarba M, Saad E, Semaan K, et al. Clinical and molecular validation of the very favorable imdc risk group in metastatic renal cell carcinoma. JAMA Netw Open. 2026;9(4):e267030. doi:10.1001/jamanetworkopen.2026.7030
eTable. Single Sample Gene Set Enrichment Analysis
all_pathways	median_VF	median_Fav	median_INT_P	p.value	q.value
PID_A6B1_A6B4_INTEGRIN_PATHWAY	0.386875	0.38586	0.385121	0.921011	0.931898
PID_AJDISS_2PATHWAY	0.342399	0.34402	0.34524	0.0317933	0.0586007
PID_ALK1_PATHWAY	0.412408	0.413161	0.409269	0.00981963	0.0227506
PID_ALK2_PATHWAY	0.257573	0.257293	0.253381	0.0334432	0.0613917
PID_ALPHA_SYNUCLEIN_PATHWAY	0.3203	0.318479	0.319413	0.815797	0.84461
PID_AMB2_NEUTROPHILS_PATHWAY	0.264216	0.251771	0.248178	0.01536	0.0319927
PID_ANGIOPOIETIN_RECEPTOR_PATHWAY	0.316268	0.313412	0.312434	0.301812	0.375966
PID_ANTHRAX_PATHWAY	0.225007	0.212502	0.213826	0.000904	0.00320326
PID_AP1_PATHWAY	0.339755	0.345469	0.345836	0.359112	0.430174
PID_AR_NONGENOMIC_PATHWAY	0.354025	0.356065	0.355983	0.870439	0.891117
PID_AR_PATHWAY	0.368315	0.36848	0.368828	0.577788	0.634971
PID_AR_TF_PATHWAY	0.322351	0.322582	0.321359	0.179004	0.245267
PID_ARF_3PATHWAY	0.438224	0.438982	0.443517	0.00238655	0.00700106
PID_ARF6_DOWNSTREAM_PATHWAY	0.372363	0.376196	0.37703	0.18405	0.250745
PID_ARF6_PATHWAY	0.275273	0.271411	0.270939	0.752302	0.78983
PID_ARF6_TRAFFICKING_PATHWAY	0.386424	0.383806	0.38078	0.00538349	0.0136084
PID_ATF2_PATHWAY	0.252853	0.263107	0.263816	0.00432673	0.0113334
PID_ATM_PATHWAY	0.381138	0.375096	0.375676	0.0388681	0.0697063
PID_ATR_PATHWAY	0.304367	0.304253	0.314861	5.78e-05	0.000316
PID_AURORA_A_PATHWAY	0.32953	0.334384	0.344516	1.03e-06	1.16e-05
PID_AURORA_B_PATHWAY	0.330457	0.33123	0.346052	1.76e-06	1.69e-05
PID_AVB3_INTEGRIN_PATHWAY	0.366364	0.360294	0.36173	0.266849	0.342308
PID_AVB3_OPN_PATHWAY	0.438765	0.437861	0.438812	0.360415	0.431165
PID_BARD1_PATHWAY	0.397773	0.394646	0.402249	0.000724	0.00265191
PID_BCR_5PATHWAY	0.359862	0.361273	0.364072	0.044533	0.0784092
PID_BETA_CATENIN_DEG_PATHWAY	0.368105	0.367307	0.367475	0.698708	0.743482
PID_BETA_CATENIN_NUC_PATHWAY	0.29756	0.295321	0.295656	0.565756	0.624402
PID_BMP_PATHWAY	0.261802	0.256717	0.257491	0.61961	0.67438
PID_CASPASE_PATHWAY	0.325797	0.326738	0.331607	0.0204981	0.0405469
PID_CD40_PATHWAY	0.334191	0.334924	0.335179	0.73521	0.77368
PID_CD8_TCR_DOWNSTREAM_PATHWAY	0.241997	0.245237	0.247142	0.375647	0.446436
PID_CD8_TCR_PATHWAY	0.353791	0.357598	0.35991	0.154289	0.215481
PID_CDC42_PATHWAY	0.354455	0.354522	0.355896	0.013741	0.0291915
PID_CDC42_REG_PATHWAY	0.37115	0.36992	0.366575	0.0273061	0.0514833
PID_CERAMIDE_PATHWAY	0.319164	0.317346	0.318468	0.503352	0.565179
PID_CIRCADIAN_PATHWAY	0.332836	0.336965	0.335923	0.793904	0.825842
PID_CMYB_PATHWAY	0.313369	0.313942	0.316642	0.060296	0.0986762
PID_CONE_PATHWAY	-0.0828266	-0.0881257	-0.0880847	0.104831	0.155912
PID_CXCR3_PATHWAY	0.318415	0.321339	0.324433	0.00351785	0.00947912
PID_CXCR4_PATHWAY	0.382767	0.380511	0.381172	0.578287	0.635133
PID_DELTA_NP63_PATHWAY	0.300005	0.302587	0.307656	0.00137058	0.00446593
PID_DNA_PK_PATHWAY	0.43194	0.43324	0.433353	0.43736	0.500076
PID_E2F_PATHWAY	0.312655	0.311448	0.318811	2.07e-05	0.000132
PID_ECADHERIN_KERATINOCYTE_PATHWAY	0.416701	0.417781	0.41761	0.821664	0.849641
PID_ECADHERIN_NASCENT_AJ_PATHWAY	0.444493	0.446058	0.445698	0.466057	0.527683
PID_ECADHERIN_STABILIZATION_PATHWAY	0.419807	0.418833	0.416408	0.012347	0.0270559
PID_ENDOTHELIN_PATHWAY	0.28461	0.28094	0.279755	0.228776	0.30238
PID_EPHA_FWDPATHWAY	0.24411	0.243199	0.243301	0.984204	0.987478
PID_EPHA2_FWD_PATHWAY	0.39769	0.395302	0.395363	0.754424	0.79114
PID_EPHB_FWD_PATHWAY	0.337098	0.336278	0.339442	0.0481259	0.0831976
PID_EPHRINB_REV_PATHWAY	0.269444	0.273723	0.283699	0.0449361	0.0789654
PID_EPO_PATHWAY	0.375488	0.373199	0.372566	0.404718	0.47018
PID_ER_NONGENOMIC_PATHWAY	0.310655	0.310048	0.312764	0.0175195	0.0356296
PID_ERA_GENOMIC_PATHWAY	0.338016	0.338199	0.340662	0.000193	0.000863
PID_ERB_GENOMIC_PATHWAY	0.391945	0.393217	0.395133	0.000505	0.00196514
PID_ERBB_NETWORK_PATHWAY	0.219892	0.22663	0.225523	0.165851	0.229503
PID_ERBB1_DOWNSTREAM_PATHWAY	0.399552	0.401594	0.401971	0.0502418	0.0858712
PID_ERBB1_INTERNALIZATION_PATHWAY	0.379028	0.375965	0.378018	0.137602	0.194926
PID_ERBB1_RECEPTOR_PROXIMAL_PATHWAY	0.427073	0.425965	0.426074	0.766105	0.800144
PID_ERBB2_ERBB3_PATHWAY	0.366198	0.368749	0.366963	0.204083	0.273825
PID_ERBB4_PATHWAY	0.317237	0.312532	0.312414	0.0624102	0.101585
PID_FAK_PATHWAY	0.414069	0.413096	0.41009	0.0100045	0.0230384
PID_FANCONI_PATHWAY	0.30759	0.299319	0.304704	0.0104994	0.0239044
PID_FAS_PATHWAY	0.330833	0.32494	0.328794	0.10601	0.157039
PID_FCER1_PATHWAY	0.387966	0.383853	0.385151	0.669872	0.718287
PID_FGF_PATHWAY	0.298179	0.298044	0.298179	0.832037	0.857135
PID_FOXM1_PATHWAY	0.289364	0.295279	0.308127	2.09e-06	1.9e-05
PID_FOXO_PATHWAY	0.387311	0.391726	0.392841	7.05e-05	0.000371
PID_FRA_PATHWAY	0.360766	0.3636	0.369359	0.0429014	0.0760543
PID_GLYPICAN_1PATHWAY	0.309638	0.310537	0.314274	0.0229271	0.0444305
PID_GMCSF_PATHWAY	0.371266	0.372162	0.375909	0.0364807	0.0661624
PID_HDAC_CLASSI_PATHWAY	0.343008	0.339955	0.340267	0.0371233	0.0670591
PID_HDAC_CLASSII_PATHWAY	0.377332	0.375382	0.37758	0.128427	0.183612
PID_HDAC_CLASSIII_PATHWAY	0.342186	0.352612	0.351332	0.0010598	0.00365378
PID_HEDGEHOG_2PATHWAY	0.242285	0.232063	0.23592	0.250682	0.326193
PID_HEDGEHOG_GLI_PATHWAY	0.365757	0.361035	0.362176	0.0101938	0.0233555
PID_HES_HEY_PATHWAY	0.314322	0.310168	0.307736	0.00172089	0.00541285
PID_HIF1_TFPATHWAY	0.442052	0.447368	0.44358	0.00644823	0.0156779
PID_HIF1A_PATHWAY	0.395248	0.397598	0.398619	0.0104638	0.0238533
PID_HIF2PATHWAY	0.405604	0.404363	0.397167	0.000423	0.00170964
PID_HIV_NEF_PATHWAY	0.276248	0.274915	0.277585	0.362214	0.432744
PID_HNF3A_PATHWAY	0.254336	0.251555	0.250181	0.026887	0.0507989
PID_HNF3B_PATHWAY	0.206283	0.209836	0.209225	0.066635	0.106899
PID_IFNG_PATHWAY	0.392906	0.391243	0.393282	0.299591	0.373972
PID_IGF1_PATHWAY	0.394018	0.396378	0.395836	0.258484	0.333899
PID_IL1_PATHWAY	0.317069	0.317643	0.321628	0.00400273	0.0106297
PID_IL12_2PATHWAY	0.337788	0.343769	0.348803	0.144229	0.202997
PID_IL12_STAT4_PATHWAY	0.292109	0.296739	0.301759	0.12364	0.177893
PID_IL2_1PATHWAY	0.349784	0.349385	0.352935	0.00535959	0.0135676
PID_IL2_PI3K_PATHWAY	0.34679	0.350436	0.353241	0.00155844	0.00499252
PID_IL2_STAT5_PATHWAY	0.237698	0.244359	0.246618	0.0396061	0.0709071
PID_IL23_PATHWAY	0.195783	0.188318	0.193056	0.28076	0.354871
PID_IL27_PATHWAY	0.195466	0.179677	0.185632	0.0914132	0.139509
PID_IL3_PATHWAY	0.293993	0.297048	0.299704	0.00553073	0.0138459
PID_IL4_2PATHWAY	0.253199	0.249693	0.256791	0.0150178	0.0313882
PID_IL5_PATHWAY	0.321815	0.315581	0.320918	0.06839	0.108966
PID_IL6_7_PATHWAY	0.380411	0.382127	0.384315	0.0887694	0.135933
PID_IL8_CXCR1_PATHWAY	0.28323	0.275763	0.281797	0.0092932	0.0217041
PID_IL8_CXCR2_PATHWAY	0.327805	0.321255	0.326743	0.0119021	0.0263682
PID_ILK_PATHWAY	0.423267	0.427717	0.429758	0.000618	0.00234592
PID_INSULIN_GLUCOSE_PATHWAY	0.357393	0.359698	0.358858	0.772654	0.806054
PID_INSULIN_PATHWAY	0.370847	0.371143	0.370057	0.176047	0.241947
PID_INTEGRIN_A4B1_PATHWAY	0.400793	0.405032	0.409137	0.00085	0.0030468
PID_INTEGRIN_A9B1_PATHWAY	0.311116	0.31388	0.316897	0.0136252	0.0290479
PID_INTEGRIN_CS_PATHWAY	0.404336	0.396233	0.393731	0.0941946	0.142791
PID_INTEGRIN1_PATHWAY	0.394069	0.397384	0.39892	0.408657	0.47354
PID_INTEGRIN2_PATHWAY	0.298114	0.310282	0.318654	0.0463457	0.0807369
PID_INTEGRIN3_PATHWAY	0.365089	0.372371	0.37773	0.0290948	0.0546283
PID_INTEGRIN4_PATHWAY	0.450378	0.444123	0.44641	0.668157	0.716872
PID_INTEGRIN5_PATHWAY	0.372929	0.37153	0.379993	0.0124007	0.0271078
PID_KIT_PATHWAY	0.345555	0.339927	0.341455	0.430753	0.493771
PID_LIS1_PATHWAY	0.369272	0.371861	0.378727	4.99e-06	3.89e-05
PID_LKB1_PATHWAY	0.348928	0.348798	0.347564	0.698037	0.743204
PID_LPA4_PATHWAY	0.219442	0.216219	0.205834	0.00122752	0.00410779
PID_LYMPH_ANGIOGENESIS_PATHWAY	0.420952	0.414482	0.415536	0.154938	0.21622
PID_LYSOPHOSPHOLIPID_PATHWAY	0.299358	0.301488	0.300968	0.604521	0.66034
PID_MAPK_TRK_PATHWAY	0.326122	0.329495	0.330771	0.118952	0.17238
PID_MET_PATHWAY	0.388209	0.385161	0.382682	0.162422	0.225447
PID_MTOR_4PATHWAY	0.371495	0.374424	0.375709	1.99e-05	0.000128
PID_MYC_ACTIV_PATHWAY	0.259201	0.265212	0.269742	0.000243	0.0010701
PID_MYC_PATHWAY	0.373027	0.379311	0.381079	1.13e-08	5.1e-07
PID_MYC_REPRESS_PATHWAY	0.348978	0.355774	0.354779	0.000272	0.00116813
PID_NCADHERIN_PATHWAY	0.398762	0.396865	0.395704	0.336352	0.408315
PID_NECTIN_PATHWAY	0.403568	0.402004	0.401629	0.45632	0.51848
PID_NEPHRIN_NEPH1_PATHWAY	0.336132	0.331251	0.328638	0.000658	0.00245379
PID_NETRIN_PATHWAY	0.354741	0.349926	0.352604	0.235311	0.3085
PID_NFAT_3PATHWAY	0.370845	0.375556	0.375846	0.063385	0.102618
PID_NFAT_TFPATHWAY	0.201992	0.201241	0.203907	0.667617	0.716718
PID_NFKAPPAB_ATYPICAL_PATHWAY	0.439187	0.441736	0.443468	0.0259444	0.0492815
PID_NFKAPPAB_CANONICAL_PATHWAY	0.314235	0.302984	0.309221	0.0127184	0.0276022
PID_NOTCH_PATHWAY	0.362094	0.358156	0.353105	0.00840059	0.0198759
PID_P38_ALPHA_BETA_DOWNSTREAM_PATHWAY	0.393206	0.400842	0.401114	0.000111	0.000539
PID_P38_ALPHA_BETA_PATHWAY	0.261679	0.259948	0.266481	0.000964	0.00337359
PID_P38_GAMMA_DELTA_PATHWAY	0.236381	0.236949	0.228349	0.178733	0.24508
PID_P38_MK2_PATHWAY	0.366108	0.366687	0.372577	0.000714	0.00262513
PID_P38_MKK3_6PATHWAY	0.330503	0.33176	0.334546	0.148662	0.208749
PID_P53_DOWNSTREAM_PATHWAY	0.327542	0.33189	0.334989	0.000184	0.00083
PID_P53_REGULATION_PATHWAY	0.387884	0.389223	0.391678	0.000634	0.00239137
PID_P73PATHWAY	0.310634	0.315196	0.320235	4.43e-09	3.19e-07
PID_P75_NTR_PATHWAY	0.321885	0.329889	0.332766	8.72e-13	7.9e-10
PID_PDGFRA_PATHWAY	0.374278	0.378515	0.379492	0.258151	0.333753
PID_PDGFRB_PATHWAY	0.402092	0.402473	0.404274	0.116822	0.169565
PID_PI3K_PLC_TRK_PATHWAY	0.338279	0.341296	0.343812	0.0147539	0.0309081
PID_PI3KCI_AKT_PATHWAY	0.376084	0.380222	0.381336	0.00544299	0.0137212
PID_PI3KCI_PATHWAY	0.329213	0.323894	0.32822	0.181661	0.247968
PID_PLK1_PATHWAY	0.313761	0.313517	0.330105	2.27e-06	2.01e-05
PID_PRL_SIGNALING_EVENTS_PATHWAY	0.390719	0.396427	0.401143	4.51e-05	0.000259
PID_PS1_PATHWAY	0.34132	0.344821	0.342543	0.0303104	0.0563843
PID_PTP1B_PATHWAY	0.303808	0.303117	0.305753	0.158297	0.220568
PID_RAC1_PATHWAY	0.374146	0.375954	0.378106	0.000354	0.0014648
PID_RAC1_REG_PATHWAY	0.354198	0.346464	0.34576	0.0740839	0.116399
PID_RANBP2_PATHWAY	0.43235	0.434557	0.437132	0.00305152	0.00851041
PID_RAS_PATHWAY	0.307713	0.305592	0.304484	0.0760911	0.119242
PID_RB_1PATHWAY	0.320067	0.320441	0.322616	0.0108888	0.0246052
PID_REELIN_PATHWAY	0.336496	0.335835	0.331912	0.186025	0.252885
PID_REG_GR_PATHWAY	0.269111	0.270747	0.276414	0.000521	0.00202417
PID_RET_PATHWAY	0.329523	0.333074	0.333966	0.180704	0.247035
PID_RETINOIC_ACID_PATHWAY	0.353809	0.351774	0.352217	0.851481	0.87319
PID_RHOA_PATHWAY	0.356807	0.359184	0.357774	0.731477	0.770199
PID_RHOA_REG_PATHWAY	0.355335	0.351827	0.34653	7.49e-05	0.000385
PID_RHODOPSIN_PATHWAY	-0.0147352	-0.0113369	-0.0165272	0.0192165	0.0386035
PID_RXR_VDR_PATHWAY	0.269158	0.262348	0.259121	0.000831	0.00299203
PID_S1P_META_PATHWAY	0.22147	0.224863	0.230098	0.000159	0.000734
PID_S1P_S1P1_PATHWAY	0.383673	0.376231	0.375674	0.0554943	0.0925757
PID_S1P_S1P2_PATHWAY	0.31432	0.316882	0.318629	0.0511376	0.0869154
PID_S1P_S1P3_PATHWAY	0.342466	0.338539	0.339949	0.777451	0.810124
PID_S1P_S1P4_PATHWAY	0.306274	0.307327	0.308886	0.010031	0.0230701
PID_SHP2_PATHWAY	0.329785	0.329669	0.33107	0.457618	0.519629
PID_SMAD2_3NUCLEAR_PATHWAY	0.326658	0.331608	0.330543	0.180897	0.247113
PID_SMAD2_3PATHWAY	0.435224	0.435892	0.434425	0.4253	0.489068
PID_SYNDECAN_1_PATHWAY	0.321086	0.320931	0.326059	0.186578	0.25306
PID_SYNDECAN_2_PATHWAY	0.394901	0.400008	0.404622	5.63e-07	7.66e-06
PID_SYNDECAN_3_PATHWAY	0.293572	0.298953	0.303928	8.6e-06	6.08e-05
PID_SYNDECAN_4_PATHWAY	0.373079	0.381524	0.387127	5.89e-06	4.43e-05
PID_TAP63_PATHWAY	0.329298	0.337229	0.337691	0.000763	0.00276238
PID_TCPTP_PATHWAY	0.443632	0.437789	0.438424	0.0827915	0.127861
PID_TCR_CALCIUM_PATHWAY	0.243506	0.25089	0.253028	0.0732556	0.115298
PID_TCR_JNK_PATHWAY	0.32367	0.322661	0.326644	0.393626	0.462638
PID_TCR_PATHWAY	0.337184	0.337296	0.33931	0.252885	0.328351
PID_TCR_RAS_PATHWAY	0.350216	0.358228	0.361779	0.000364	0.00149417
PID_TELOMERASE_PATHWAY	0.406618	0.405088	0.406614	0.0520137	0.0880681
PID_TGFBR_PATHWAY	0.418657	0.417164	0.417235	0.507258	0.567803
PID_THROMBIN_PAR1_PATHWAY	0.336873	0.32966	0.331727	0.0253069	0.048318
PID_THROMBIN_PAR4_PATHWAY	0.266765	0.266279	0.266252	0.78826	0.820443
PID_TNF_PATHWAY	0.341479	0.335205	0.336953	0.101149	0.151431
PID_TOLL_ENDOGENOUS_PATHWAY	0.360028	0.351524	0.358668	0.0609169	0.0996022
PID_TRAIL_PATHWAY	0.372669	0.370996	0.372258	0.752855	0.789952
PID_TRKR_PATHWAY	0.320876	0.32299	0.322748	0.57581	0.633951
PID_TXA2PATHWAY	0.289882	0.284957	0.289009	0.138675	0.196248
PID_UPA_UPAR_PATHWAY	0.288876	0.298105	0.310964	0.000723	0.00265191
PID_VEGF_VEGFR_PATHWAY	0.432344	0.41311	0.403211	1.8e-05	0.000117
PID_VEGFR1_2_PATHWAY	0.423719	0.421522	0.420677	0.271623	0.347202
PID_VEGFR1_PATHWAY	0.4408	0.436612	0.434022	0.00215849	0.00645463
PID_WNT_CANONICAL_PATHWAY	0.314177	0.317514	0.317377	0.189477	0.255591
PID_WNT_NONCANONICAL_PATHWAY	0.334678	0.332489	0.331995	0.207838	0.277834
PID_WNT_SIGNALING_PATHWAY	0.171396	0.16588	0.165905	0.256242	0.331759
REACTOME_2_LTR_CIRCLE_FORMATION	0.435318	0.439719	0.446544	0.000102	0.000504
REACTOME_A_TETRASACCHARIDE_LINKER_SEQUENCE_IS_REQUIRED_FOR_GAG_SYNTHESIS	0.233337	0.238087	0.24111	0.0561913	0.09348
REACTOME_ABACAVIR_METABOLISM	0.226332	0.241729	0.236283	0.159593	0.222202
REACTOME_ABACAVIR_TRANSMEMBRANE_TRANSPORT	0.260679	0.278697	0.246319	6.63e-05	0.000352
REACTOME_ABACAVIR_TRANSPORT_AND_METABOLISM	0.243556	0.257776	0.239766	0.00174032	0.00544038
REACTOME_ABC_FAMILY_PROTEINS_MEDIATED_TRANSPORT	0.4064	0.411497	0.412837	0.000919	0.00324929
REACTOME_ABC_TRANSPORTER_DISORDERS	0.419599	0.42957	0.430407	5.77e-05	0.000316
REACTOME_ABC_TRANSPORTERS_IN_LIPID_HOMEOSTASIS	0.256378	0.249775	0.246224	0.000542	0.00208237
REACTOME_ABERRANT_REGULATION_OF_MITOTIC_EXIT_IN_CANCER_DUE_TO_RB1_DEFECTS	0.329942	0.331042	0.335049	2.34e-05	0.000145
REACTOME_ABERRANT_REGULATION_OF_MITOTIC_G1_S_TRANSITION_IN_CANCER_DUE_TO_RB1_DEFECTS	0.245217	0.254552	0.258607	1.05e-05	7.31e-05
REACTOME_ABORTIVE_ELONGATION_OF_HIV_1_TRANSCRIPT_IN_THE_ABSENCE_OF_TAT	0.397532	0.408181	0.411576	5.83e-07	7.76e-06
REACTOME_ACETYLCHOLINE_BINDING_AND_DOWNSTREAM_EVENTS	-0.11303	-0.110173	-0.10523	0.0784157	0.122356
REACTOME_ACETYLCHOLINE_INHIBITS_CONTRACTION_OF_OUTER_HAIR_CELLS	0.0683731	0.0683244	0.0695151	0.995384	0.995384
REACTOME_ACETYLCHOLINE_NEUROTRANSMITTER_RELEASE_CYCLE	0.113681	0.108018	0.109159	0.396502	0.464259
REACTOME_ACETYLCHOLINE_REGULATES_INSULIN_SECRETION	0.235159	0.222946	0.225325	0.184157	0.250745
REACTOME_ACROSOME_REACTION_AND_SPERM_OOCYTE_MEMBRANE_BINDING	-0.0161221	-0.020215	-0.0260227	0.00228736	0.00675388
REACTOME_ACTIVATED_NOTCH1_TRANSMITS_SIGNAL_TO_THE_NUCLEUS	0.351167	0.349569	0.349099	0.705248	0.74868
REACTOME_ACTIVATED_NTRK2_SIGNALS_THROUGH_CDK5	0.173518	0.170922	0.175942	0.112112	0.164309
REACTOME_ACTIVATED_NTRK2_SIGNALS_THROUGH_FRS2_AND_FRS3	0.274591	0.273781	0.27695	0.318681	0.391856
REACTOME_ACTIVATED_NTRK2_SIGNALS_THROUGH_FYN	0.153157	0.149095	0.148874	0.722346	0.76236
REACTOME_ACTIVATED_NTRK2_SIGNALS_THROUGH_PI3K	0.275091	0.266845	0.261625	0.0133707	0.0286403
REACTOME_ACTIVATED_NTRK2_SIGNALS_THROUGH_RAS	0.283496	0.286285	0.289761	0.0126258	0.0275003
REACTOME_ACTIVATED_NTRK3_SIGNALS_THROUGH_PI3K	0.255019	0.255714	0.261693	0.0123874	0.0271078
REACTOME_ACTIVATED_NTRK3_SIGNALS_THROUGH_RAS	0.317923	0.333681	0.337799	2.41e-08	7.77e-07
REACTOME_ACTIVATED_PKN1_STIMULATES_TRANSCRIPTION_OF_AR_ANDROGEN_RECEPTOR_REGULATED_GENES_KLK2_AND_KLK3	0.257408	0.257375	0.252424	0.00875328	0.0206295
REACTOME_ACTIVATED_TAK1_MEDIATES_P38_MAPK_ACTIVATION	0.343716	0.344739	0.348725	2.43e-05	0.00015
REACTOME_ACTIVATION_OF_AMPK_DOWNSTREAM_OF_NMDARS	0.260468	0.262767	0.263856	0.418706	0.482997
REACTOME_ACTIVATION_OF_ANTERIOR_HOX_GENES_IN_HINDBRAIN_DEVELOPMENT_DURING_EARLY_EMBRYOGENESIS	0.335122	0.331972	0.333275	0.392838	0.462012
REACTOME_ACTIVATION_OF_ATR_IN_RESPONSE_TO_REPLICATION_STRESS	0.263377	0.264051	0.277975	6.11e-05	0.000328
REACTOME_ACTIVATION_OF_BAD_AND_TRANSLOCATION_TO_MITOCHONDRIA	0.396002	0.39618	0.399146	0.00509826	0.0130393
REACTOME_ACTIVATION_OF_BH3_ONLY_PROTEINS	0.309971	0.312657	0.314958	0.000273	0.00116955
REACTOME_ACTIVATION_OF_C3_AND_C5	0.436025	0.456904	0.442593	0.0126036	0.0274849
REACTOME_ACTIVATION_OF_CASPASES_THROUGH_APOPTOSOME_MEDIATED_CLEAVAGE	0.322233	0.324782	0.332233	0.000376	0.0015412
REACTOME_ACTIVATION_OF_GENE_EXPRESSION_BY_SREBF_SREBP	0.353491	0.353771	0.356167	0.200678	0.269657
REACTOME_ACTIVATION_OF_IRF3_IRF7_MEDIATED_BY_TBK1_IKK_EPSILON	0.379064	0.372946	0.378544	0.00204561	0.00619157
REACTOME_ACTIVATION_OF_KAINATE_RECEPTORS_UPON_GLUTAMATE_BINDING	0.156892	0.159027	0.16121	0.0461117	0.0806187
REACTOME_ACTIVATION_OF_MATRIX_METALLOPROTEINASES	0.121804	0.125875	0.129311	0.428789	0.492142
REACTOME_ACTIVATION_OF_NIMA_KINASES_NEK9_NEK6_NEK7	0.285323	0.297046	0.317944	1.1e-07	2.09e-06
REACTOME_ACTIVATION_OF_NMDA_RECEPTORS_AND_POSTSYNAPTIC_EVENTS	0.215453	0.212716	0.213575	0.886787	0.904273
REACTOME_ACTIVATION_OF_NOXA_AND_TRANSLOCATION_TO_MITOCHONDRIA	0.211765	0.222092	0.228318	0.000196	0.000873
REACTOME_ACTIVATION_OF_PPARGC1A_PGC_1ALPHA_BY_PHOSPHORYLATION	0.233462	0.23846	0.233862	0.106752	0.15786
REACTOME_ACTIVATION_OF_PUMA_AND_TRANSLOCATION_TO_MITOCHONDRIA	0.196192	0.199021	0.201512	0.0550003	0.0920061
REACTOME_ACTIVATION_OF_RAC1	0.284457	0.273639	0.280224	0.00828158	0.01962
REACTOME_ACTIVATION_OF_RAC1_DOWNSTREAM_OF_NMDARS	0.32297	0.329247	0.326903	0.290769	0.364468
REACTOME_ACTIVATION_OF_RAS_IN_B_CELLS	0.320992	0.324856	0.328504	0.880015	0.898201
REACTOME_ACTIVATION_OF_SMO	0.271397	0.26275	0.260823	0.00330254	0.00907043
REACTOME_ACTIVATION_OF_THE_AP_1_FAMILY_OF_TRANSCRIPTION_FACTORS	0.349955	0.364417	0.358171	0.0720743	0.113934
REACTOME_ACTIVATION_OF_THE_MRNA_UPON_BINDING_OF_THE_CAP_BINDING_COMPLEX_AND_EIFS_AND_SUBSEQUENT_BINDING_TO_43S	0.509315	0.513628	0.512497	0.00172231	0.00541285
REACTOME_ACTIVATION_OF_THE_PHOTOTRANSDUCTION_CASCADE	0.0194276	0.0298196	0.0251445	0.115467	0.167868
REACTOME_ACTIVATION_OF_THE_PRE_REPLICATIVE_COMPLEX	0.27899	0.280292	0.291647	7.19e-05	0.000375
REACTOME_ACTIVATION_OF_THE_TFAP2_AP_2_FAMILY_OF_TRANSCRIPTION_FACTORS	0.178735	0.174061	0.179067	0.00109995	0.00376355
REACTOME_ACTIVATION_OF_TRKA_RECEPTORS	-0.0398382	-0.0394508	-0.0425684	0.918004	0.930524
REACTOME_ACYL_CHAIN_REMODELING_OF_CL	0.402642	0.411184	0.413151	0.0568166	0.0941958
REACTOME_ACYL_CHAIN_REMODELING_OF_DAG_AND_TAG	0.141088	0.14856	0.145867	0.0974531	0.14736
REACTOME_ACYL_CHAIN_REMODELLING_OF_PC	0.114099	0.110466	0.113568	0.380953	0.451529
REACTOME_ACYL_CHAIN_REMODELLING_OF_PE	0.100537	0.098124	0.100978	0.308286	0.381406
REACTOME_ACYL_CHAIN_REMODELLING_OF_PG	0.050694	0.0480257	0.0533555	0.394041	0.462826
REACTOME_ACYL_CHAIN_REMODELLING_OF_PI	0.0905184	0.0998746	0.109154	2.34e-06	2.05e-05
REACTOME_ACYL_CHAIN_REMODELLING_OF_PS	0.106842	0.104709	0.106509	0.543734	0.602669
REACTOME_ADAPTIVE_IMMUNE_SYSTEM	0.289193	0.290603	0.293916	0.00465216	0.0120464
REACTOME_ADENYLATE_CYCLASE_ACTIVATING_PATHWAY	0.214253	0.210071	0.194236	0.00043	0.00173252
REACTOME_ADENYLATE_CYCLASE_INHIBITORY_PATHWAY	0.224747	0.221293	0.211135	0.00294061	0.00826477
REACTOME_ADHERENS_JUNCTIONS_INTERACTIONS	0.259841	0.260942	0.25637	0.0988703	0.149129
REACTOME_ADORA2B_MEDIATED_ANTI_INFLAMMATORY_CYTOKINES_PRODUCTION	0.0256732	0.0250166	0.0247937	0.921086	0.931898
REACTOME_ADP_SIGNALLING_THROUGH_P2Y_PURINOCEPTOR_1	0.152674	0.155729	0.158471	0.00123612	0.0041204
REACTOME_ADP_SIGNALLING_THROUGH_P2Y_PURINOCEPTOR_12	0.149839	0.151222	0.153154	0.0416698	0.0742347
REACTOME_ADRENALINE_NORADRENALINE_INHIBITS_INSULIN_SECRETION	0.16957	0.164499	0.16257	0.0137817	0.0292437
REACTOME_ADRENOCEPTORS	0.00931077	0.00270814	0.000882	0.282883	0.356807
REACTOME_ADVANCED_GLYCOSYLATION_ENDPRODUCT_RECEPTOR_SIGNALING	0.351925	0.343235	0.33724	0.00508151	0.0130277
REACTOME_AFLATOXIN_ACTIVATION_AND_DETOXIFICATION	0.220097	0.228472	0.214702	0.000244	0.00107168
REACTOME_AGGREPHAGY	0.350552	0.350853	0.356298	1.36e-06	1.38e-05
REACTOME_AKT_PHOSPHORYLATES_TARGETS_IN_THE_CYTOSOL	0.398279	0.404171	0.405607	0.0150479	0.0314149
REACTOME_AKT_PHOSPHORYLATES_TARGETS_IN_THE_NUCLEUS	0.276487	0.281996	0.27789	0.237608	0.310969
REACTOME_ALK_MUTANTS_BIND_TKIS	0.423557	0.42012	0.420825	0.227234	0.300873
REACTOME_ALPHA_DEFENSINS	-0.220547	-0.218302	-0.213846	0.421806	0.485358
REACTOME_ALPHA_LINOLENIC_OMEGA3_AND_LINOLEIC_OMEGA6_ACID_METABOLISM	0.348098	0.350968	0.353942	0.00220153	0.0065324
REACTOME_ALPHA_OXIDATION_OF_PHYTANATE	0.384402	0.391737	0.371688	0.00118902	0.00400024
REACTOME_ALPHA_PROTEIN_KINASE_1_SIGNALING_PATHWAY	0.398897	0.398123	0.398032	0.397595	0.464462
REACTOME_ALTERNATIVE_COMPLEMENT_ACTIVATION	0.425524	0.427196	0.424368	0.45543	0.517794
REACTOME_AMINE_LIGAND_BINDING_RECEPTORS	-0.0771168	-0.0773289	-0.0781509	0.649685	0.701349
REACTOME_AMINO_ACID_CONJUGATION	0.213402	0.218919	0.157817	1.76e-06	1.69e-05
REACTOME_AMINO_ACID_TRANSPORT_ACROSS_THE_PLASMA_MEMBRANE	0.192717	0.200316	0.201968	0.00251	0.00728062
REACTOME_AMINO_ACIDS_REGULATE_MTORC1	0.295807	0.299083	0.300978	0.00172553	0.00541285
REACTOME_AMPK_INHIBITS_CHREBP_TRANSCRIPTIONAL_ACTIVATION_ACTIVITY	0.240299	0.247731	0.23975	0.0375653	0.0677899
REACTOME_AMYLOID_FIBER_FORMATION	0.321726	0.32793	0.328303	0.0143633	0.0301946
REACTOME_ANCHORING_FIBRIL_FORMATION	0.317105	0.318782	0.322438	0.288196	0.361817
REACTOME_ANCHORING_OF_THE_BASAL_BODY_TO_THE_PLASMA_MEMBRANE	0.386102	0.379445	0.381346	0.00210991	0.00634376
REACTOME_ANDROGEN_BIOSYNTHESIS	0.0516096	0.0508423	0.0496793	0.385004	0.455165
REACTOME_ANTI_INFLAMMATORY_RESPONSE_FAVOURING_LEISHMANIA_PARASITE_INFECTION	0.0947069	0.0954306	0.096608	0.719633	0.760827
REACTOME_ANTIGEN_ACTIVATES_B_CELL_RECEPTOR_BCR_LEADING_TO_GENERATION_OF_SECOND_MESSENGERS	0.356343	0.351851	0.357015	0.274469	0.348869
REACTOME_ANTIGEN_PRESENTATION_FOLDING_ASSEMBLY_AND_PEPTIDE_LOADING_OF_CLASS_I_MHC	0.510539	0.52216	0.515545	0.094164	0.142791
REACTOME_ANTIGEN_PROCESSING_CROSS_PRESENTATION	0.460542	0.465764	0.467961	0.0135764	0.028978
REACTOME_ANTIGEN_PROCESSING_UBIQUITINATION_PROTEASOME_DEGRADATION	0.32542	0.326797	0.329613	3.67e-08	1.11e-06
REACTOME_ANTIMICROBIAL_PEPTIDES	-0.201969	-0.202464	-0.197886	0.0388969	0.0697063
REACTOME_ANTIVIRAL_MECHANISM_BY_IFN_STIMULATED_GENES	0.391378	0.390445	0.395278	3.59e-06	2.98e-05
REACTOME_APC_C_CDC20_MEDIATED_DEGRADATION_OF_CYCLIN_B	0.350016	0.355118	0.363808	1.04e-06	1.16e-05
REACTOME_APC_C_CDH1_MEDIATED_DEGRADATION_OF_CDC20_AND_OTHER_APC_C_CDH1_TARGETED_PROTEINS_IN_LATE_MITOSIS_EARLY_G1	0.434461	0.442619	0.449292	1.4e-08	5.76e-07
REACTOME_APC_C_MEDIATED_DEGRADATION_OF_CELL_CYCLE_PROTEINS	0.411461	0.417827	0.427153	1.24e-08	5.48e-07
REACTOME_APC_CDC20_MEDIATED_DEGRADATION_OF_NEK2A	0.341219	0.346205	0.355179	1.88e-06	1.75e-05
REACTOME_APEX1_INDEPENDENT_RESOLUTION_OF_AP_SITES_VIA_THE_SINGLE_NUCLEOTIDE_REPLACEMENT_PATHWAY	0.298613	0.303483	0.306663	0.132672	0.189532
REACTOME_APOBEC3G_MEDIATED_RESISTANCE_TO_HIV_1_INFECTION	0.399042	0.426264	0.434933	4.34e-08	1.19e-06
REACTOME_APOPTOSIS	0.394498	0.399437	0.401681	1.18e-07	2.21e-06
REACTOME_APOPTOSIS_INDUCED_DNA_FRAGMENTATION	0.280459	0.282605	0.287646	0.000137	0.000651
REACTOME_APOPTOTIC_CLEAVAGE_OF_CELL_ADHESION_PROTEINS	0.335955	0.339514	0.339056	0.838458	0.862768
REACTOME_APOPTOTIC_CLEAVAGE_OF_CELLULAR_PROTEINS	0.37544	0.378105	0.376423	0.609792	0.664494
REACTOME_APOPTOTIC_EXECUTION_PHASE	0.368109	0.369191	0.370071	0.777954	0.810182
REACTOME_APOPTOTIC_FACTOR_MEDIATED_RESPONSE	0.340769	0.34736	0.352421	5.5e-07	7.54e-06
REACTOME_AQUAPORIN_MEDIATED_TRANSPORT	0.159987	0.160854	0.155997	0.00216105	0.00645463
REACTOME_ARACHIDONATE_PRODUCTION_FROM_DAG	0.335107	0.335732	0.332423	0.338507	0.410655
REACTOME_ARACHIDONIC_ACID_METABOLISM	0.218197	0.222437	0.216341	0.034632	0.0633171
REACTOME_ARMS_MEDIATED_ACTIVATION	0.317242	0.316418	0.316763	0.887891	0.904462
REACTOME_ARYL_HYDROCARBON_RECEPTOR_SIGNALLING	0.399767	0.395166	0.397059	0.727971	0.766954
REACTOME_ASPARAGINE_N_LINKED_GLYCOSYLATION	0.355152	0.361406	0.362925	2.72e-07	4.25e-06
REACTOME_ASPARTATE_AND_ASPARAGINE_METABOLISM	0.257616	0.252901	0.240301	2.95e-05	0.000178
REACTOME_ASSEMBLY_AND_CELL_SURFACE_PRESENTATION_OF_NMDA_RECEPTORS	0.185361	0.187044	0.188727	0.232692	0.306307
REACTOME_ASSEMBLY_OF_ACTIVE_LPL_AND_LIPC_LIPASE_COMPLEXES	0.174208	0.184259	0.18102	0.0477566	0.0828758
REACTOME_ASSEMBLY_OF_COLLAGEN_FIBRILS_AND_OTHER_MULTIMERIC_STRUCTURES	0.313847	0.311446	0.313757	0.224073	0.297777
REACTOME_ASSEMBLY_OF_THE_HIV_VIRION	0.385181	0.392761	0.393118	6.05e-05	0.000328
REACTOME_ASSEMBLY_OF_THE_ORC_COMPLEX_AT_THE_ORIGIN_OF_REPLICATION	0.328039	0.328639	0.337395	0.000125	0.0006
REACTOME_ASSOCIATION_OF_TRIC_CCT_WITH_TARGET_PROTEINS_DURING_BIOSYNTHESIS	0.385467	0.389014	0.390355	0.0103919	0.0237192
REACTOME_ASYMMETRIC_LOCALIZATION_OF_PCP_PROTEINS	0.432326	0.43972	0.444049	6.51e-07	8.24e-06
REACTOME_ATF4_ACTIVATES_GENES_IN_RESPONSE_TO_ENDOPLASMIC_RETICULUM_STRESS	0.346877	0.348309	0.360318	8.7e-09	4.16e-07
REACTOME_ATF6_ATF6_ALPHA_ACTIVATES_CHAPERONE_GENES	0.466425	0.46298	0.467675	0.00012	0.000581
REACTOME_ATF6_ATF6_ALPHA_ACTIVATES_CHAPERONES	0.472179	0.469913	0.473039	0.000184	0.000831
REACTOME_ATTACHMENT_AND_ENTRY	0.394228	0.385886	0.366959	0.00264569	0.00758907
REACTOME_ATTACHMENT_OF_GPI_ANCHOR_TO_UPAR	0.375411	0.383898	0.39401	5.71e-06	4.33e-05
REACTOME_ATTENUATION_PHASE	0.346249	0.373021	0.377693	4.58e-08	1.19e-06
REACTOME_AUF1_HNRNP_D0_BINDS_AND_DESTABILIZES_MRNA	0.48807	0.496576	0.501751	5.51e-08	1.33e-06
REACTOME_AURKA_ACTIVATION_BY_TPX2	0.393251	0.389898	0.393744	0.000583	0.00222999
REACTOME_AUTOPHAGY	0.379443	0.384134	0.385807	1.15e-06	1.21e-05
REACTOME_B_WICH_COMPLEX_POSITIVELY_REGULATES_RRNA_EXPRESSION	0.425278	0.425325	0.426622	0.0206334	0.0406823
REACTOME_BASE_EXCISION_REPAIR	0.325789	0.330498	0.334492	1e-05	7.02e-05
REACTOME_BASE_EXCISION_REPAIR_AP_SITE_FORMATION	0.273141	0.279425	0.282217	3.95e-05	0.000231
REACTOME_BASIGIN_INTERACTIONS	0.328171	0.340224	0.342731	1.99e-06	1.83e-05
REACTOME_BBSOME_MEDIATED_CARGO_TARGETING_TO_CILIUM	0.37755	0.374824	0.370309	0.00124853	0.00415412
REACTOME_BETA_CATENIN_INDEPENDENT_WNT_SIGNALING	0.35929	0.361644	0.36395	0.000147	0.000692
REACTOME_BETA_CATENIN_PHOSPHORYLATION_CASCADE	0.369634	0.370801	0.370697	0.295999	0.37051
REACTOME_BETA_DEFENSINS	-0.354851	-0.356463	-0.357403	0.262084	0.336672
REACTOME_BETA_OXIDATION_OF_BUTANOYL_COA_TO_ACETYL_COA	0.351087	0.372231	0.361638	0.0102634	0.0234851
REACTOME_BETA_OXIDATION_OF_DECANOYL_COA_TO_OCTANOYL_COA_COA	0.49895	0.504398	0.499471	0.0444437	0.0783283
REACTOME_BETA_OXIDATION_OF_HEXANOYL_COA_TO_BUTANOYL_COA	0.512902	0.529376	0.521158	0.00577916	0.0143436
REACTOME_BETA_OXIDATION_OF_LAUROYL_COA_TO_DECANOYL_COA_COA	0.535729	0.536157	0.523662	0.0191715	0.0385561
REACTOME_BETA_OXIDATION_OF_OCTANOYL_COA_TO_HEXANOYL_COA	0.552859	0.557047	0.554722	0.0299515	0.0558888
REACTOME_BETA_OXIDATION_OF_PRISTANOYL_COA	0.307045	0.310805	0.305574	0.0200154	0.0397671
REACTOME_BETA_OXIDATION_OF_VERY_LONG_CHAIN_FATTY_ACIDS	0.304411	0.314577	0.304982	0.0111698	0.0250214
REACTOME_BH3_ONLY_PROTEINS_ASSOCIATE_WITH_AND_INACTIVATE_ANTI_APOPTOTIC_BCL_2_MEMBERS	0.164592	0.174804	0.17852	1.42e-05	9.47e-05
REACTOME_BICARBONATE_TRANSPORTERS	0.161326	0.174959	0.172156	0.0383795	0.0689156
REACTOME_BILE_ACID_AND_BILE_SALT_METABOLISM	0.206608	0.211507	0.20753	0.0613286	0.100094
REACTOME_BINDING_AND_UPTAKE_OF_LIGANDS_BY_SCAVENGER_RECEPTORS	0.386238	0.393295	0.392273	0.874543	0.894307
REACTOME_BINDING_OF_TCF_LEF_CTNNB1_TO_TARGET_GENE_PROMOTERS	0.294787	0.290051	0.294086	0.515838	0.576694
REACTOME_BIOLOGICAL_OXIDATIONS	0.207438	0.212578	0.205631	0.0018126	0.00563518
REACTOME_BIOSYNTHESIS_OF_EPA_DERIVED_SPMS	0.35447	0.35135	0.351595	0.755033	0.79132
REACTOME_BIOSYNTHESIS_OF_MARESIN_LIKE_SPMS	-0.0176308	-0.0124548	-0.0357146	0.00301485	0.00844418
REACTOME_BIOSYNTHESIS_OF_MARESINS	0.140629	0.150816	0.138935	0.0185058	0.0373418
REACTOME_BIOSYNTHESIS_OF_SPECIALIZED_PRORESOLVING_MEDIATORS_SPMS	0.224907	0.217527	0.208967	0.00171204	0.00541285
REACTOME_BIOSYNTHESIS_OF_THE_N_GLYCAN_PRECURSOR_DOLICHOL_LIPID_LINKED_OLIGOSACCHARIDE_LLO_AND_TRANSFER_TO_A_NASCENT_PROTEIN	0.293227	0.300439	0.302818	3.97e-06	3.21e-05
REACTOME_BIOTIN_TRANSPORT_AND_METABOLISM	0.386153	0.389158	0.388028	0.59278	0.648298
REACTOME_BLOOD_GROUP_SYSTEMS_BIOSYNTHESIS	0.0720462	0.070831	0.0683747	0.366864	0.437721
REACTOME_BMAL1_CLOCK_NPAS2_ACTIVATES_CIRCADIAN_GENE_EXPRESSION	0.34452	0.349107	0.350384	0.0106835	0.0242319
REACTOME_BRANCHED_CHAIN_AMINO_ACID_CATABOLISM	0.406568	0.413629	0.405547	0.0368585	0.0667807
REACTOME_BUDDING_AND_MATURATION_OF_HIV_VIRION	0.399877	0.405195	0.405982	0.0020323	0.00616449
REACTOME_BUTYRATE_RESPONSE_FACTOR_1_BRF1_BINDS_AND_DESTABILIZES_MRNA	0.360601	0.363437	0.366561	1.42e-06	1.42e-05
REACTOME_BUTYROPHILIN_BTN_FAMILY_INTERACTIONS	0.0995153	0.098176	0.0973758	0.824943	0.85128
REACTOME_C_TYPE_LECTIN_RECEPTORS_CLRS	0.366068	0.367892	0.370712	0.00712668	0.0171761
REACTOME_CA_DEPENDENT_EVENTS	0.247423	0.245425	0.246396	0.824272	0.851074
REACTOME_CA2_ACTIVATED_K_CHANNELS	0.0773256	0.0721397	0.0717224	0.266639	0.342281
REACTOME_CA2_PATHWAY	0.242721	0.237761	0.238332	0.0177216	0.0359981
REACTOME_CALCINEURIN_ACTIVATES_NFAT	0.394792	0.398302	0.39815	0.447463	0.5102
REACTOME_CALCITONIN_LIKE_LIGAND_RECEPTORS	0.12459	0.116683	0.109615	0.00328657	0.00905431
REACTOME_CALNEXIN_CALRETICULIN_CYCLE	0.457088	0.465614	0.461503	0.0099494	0.0229406
REACTOME_CAMK_IV_MEDIATED_PHOSPHORYLATION_OF_CREB	0.229415	0.229247	0.232394	0.00532231	0.0134921
REACTOME_CARBOXYTERMINAL_POST_TRANSLATIONAL_MODIFICATIONS_OF_TUBULIN	0.178822	0.174515	0.177269	0.0762867	0.119445
REACTOME_CARDIAC_CONDUCTION	0.146459	0.1387	0.137974	0.00329279	0.00905766
REACTOME_CARGO_CONCENTRATION_IN_THE_ER	0.391963	0.397672	0.398268	0.0053216	0.0134921
REACTOME_CARGO_RECOGNITION_FOR_CLATHRIN_MEDIATED_ENDOCYTOSIS	0.326128	0.330131	0.330387	0.0143575	0.0301946
REACTOME_CARGO_TRAFFICKING_TO_THE_PERICILIARY_MEMBRANE	0.334735	0.331201	0.328831	0.00189207	0.00579468
REACTOME_CARNITINE_METABOLISM	0.289272	0.294041	0.289357	0.0122621	0.0269349
REACTOME_CASPASE_ACTIVATION_VIA_DEATH_RECEPTORS_IN_THE_PRESENCE_OF_LIGAND	0.348679	0.348705	0.356763	0.00799334	0.0190368
REACTOME_CASPASE_ACTIVATION_VIA_DEPENDENCE_RECEPTORS_IN_THE_ABSENCE_OF_LIGAND	0.250169	0.24383	0.248454	0.113124	0.165258
REACTOME_CASPASE_ACTIVATION_VIA_EXTRINSIC_APOPTOTIC_SIGNALLING_PATHWAY	0.313521	0.310509	0.31637	0.014009	0.0296219
REACTOME_CASPASE_MEDIATED_CLEAVAGE_OF_CYTOSKELETAL_PROTEINS	0.391035	0.395458	0.382099	0.051177	0.0869154
REACTOME_CATION_COUPLED_CHLORIDE_COTRANSPORTERS	0.240575	0.2481	0.244486	0.581317	0.638073
REACTOME_CD163_MEDIATING_AN_ANTI_INFLAMMATORY_RESPONSE	0.370749	0.375963	0.387087	0.000156	0.000725
REACTOME_CD209_DC_SIGN_SIGNALING	0.335103	0.33687	0.343045	0.000316	0.00133657
REACTOME_CD22_MEDIATED_BCR_REGULATION	0.261069	0.258887	0.275247	0.0666789	0.106899
REACTOME_CD28_CO_STIMULATION	0.318408	0.312605	0.316225	0.0900853	0.137715
REACTOME_CD28_DEPENDENT_PI3K_AKT_SIGNALING	0.314997	0.310357	0.310714	0.309977	0.382975
REACTOME_CD28_DEPENDENT_VAV1_PATHWAY	0.282493	0.28091	0.287912	0.0489202	0.0840889
REACTOME_CDC42_GTPASE_CYCLE	0.32367	0.319934	0.318738	0.0405307	0.0724192
REACTOME_CDC6_ASSOCIATION_WITH_THE_ORC_ORIGIN_COMPLEX	0.1949	0.198238	0.20961	0.000334	0.00138802
REACTOME_CDT1_ASSOCIATION_WITH_THE_CDC6_ORC_ORIGIN_COMPLEX	0.454545	0.460992	0.467323	1.98e-07	3.41e-06
REACTOME_CELL_CELL_COMMUNICATION	0.278126	0.279758	0.280268	0.833896	0.858562
REACTOME_CELL_CELL_JUNCTION_ORGANIZATION	0.186517	0.192167	0.189026	0.0105657	0.0239949
REACTOME_CELL_CYCLE	0.342037	0.342909	0.349092	1.11e-06	1.18e-05
REACTOME_CELL_CYCLE_CHECKPOINTS	0.344687	0.34662	0.355023	2.64e-06	2.29e-05
REACTOME_CELL_CYCLE_MITOTIC	0.352705	0.35336	0.360105	3.2e-07	4.91e-06
REACTOME_CELL_DEATH_SIGNALLING_VIA_NRAGE_NRIF_AND_NADE	0.336455	0.334109	0.332264	0.00645304	0.0156779
REACTOME_CELL_EXTRACELLULAR_MATRIX_INTERACTIONS	0.433707	0.440784	0.442553	0.00550807	0.0138115
REACTOME_CELL_JUNCTION_ORGANIZATION	0.247172	0.251395	0.250441	0.453096	0.515465
REACTOME_CELL_SURFACE_INTERACTIONS_AT_THE_VASCULAR_WALL	0.293741	0.297213	0.297592	0.679826	0.726807
REACTOME_CELLULAR_HEXOSE_TRANSPORT	0.174954	0.182545	0.1701	0.00369924	0.0099104
REACTOME_CELLULAR_RESPONSE_TO_CHEMICAL_STRESS	0.439904	0.445061	0.447312	9.3e-08	1.87e-06
REACTOME_CELLULAR_RESPONSE_TO_HEAT_STRESS	0.383648	0.394205	0.396369	4.7e-09	3.19e-07
REACTOME_CELLULAR_RESPONSE_TO_HYPOXIA	0.451696	0.459075	0.462028	1.34e-06	1.37e-05
REACTOME_CELLULAR_RESPONSE_TO_STARVATION	0.42796	0.434186	0.433524	8.5e-07	1.02e-05
REACTOME_CELLULAR_RESPONSES_TO_STIMULI	0.393417	0.40044	0.402576	2.5e-13	4.52e-10
REACTOME_CELLULAR_SENESCENCE	0.331587	0.332056	0.334388	0.000859	0.00307444
REACTOME_CGMP_EFFECTS	0.223747	0.213122	0.206141	0.000737	0.00268445
REACTOME_CHAPERONE_MEDIATED_AUTOPHAGY	0.448483	0.448529	0.447764	0.299915	0.374118
REACTOME_CHEMOKINE_RECEPTORS_BIND_CHEMOKINES	0.144964	0.143581	0.149466	0.137018	0.194511
REACTOME_CHK1_CHK2_CDS1_MEDIATED_INACTIVATION_OF_CYCLIN_B_CDK1_COMPLEX	0.35348	0.359756	0.376265	6.51e-07	8.24e-06
REACTOME_CHL1_INTERACTIONS	0.373358	0.359022	0.358185	0.00228531	0.00675388
REACTOME_CHOLESTEROL_BIOSYNTHESIS	0.295857	0.302811	0.305434	0.0218094	0.0426296
REACTOME_CHOLINE_CATABOLISM	0.354959	0.360408	0.336958	3.61e-06	2.98e-05
REACTOME_CHONDROITIN_SULFATE_BIOSYNTHESIS	0.251222	0.245785	0.248384	0.675627	0.723172
REACTOME_CHONDROITIN_SULFATE_DERMATAN_SULFATE_METABOLISM	0.255011	0.255329	0.257134	0.339227	0.411253
REACTOME_CHREBP_ACTIVATES_METABOLIC_GENE_EXPRESSION	0.374474	0.392435	0.384808	0.0310422	0.0575996
REACTOME_CHROMATIN_MODIFYING_ENZYMES	0.368139	0.368363	0.368785	0.313199	0.386428
REACTOME_CHROMOSOME_MAINTENANCE	0.300739	0.302531	0.30988	2.2e-06	1.97e-05
REACTOME_CHYLOMICRON_ASSEMBLY	0.109718	0.124004	0.126664	0.0555827	0.0926378
REACTOME_CHYLOMICRON_CLEARANCE	0.318596	0.325793	0.317208	0.351818	0.423398
REACTOME_CHYLOMICRON_REMODELING	0.0204775	0.0314534	0.0264818	0.058277	0.0958051
REACTOME_CILIUM_ASSEMBLY	0.35374	0.349314	0.349472	0.0119709	0.0264558
REACTOME_CIRCADIAN_CLOCK	0.371659	0.374297	0.371283	0.00442754	0.0115307
REACTOME_CITRIC_ACID_CYCLE_TCA_CYCLE	0.476329	0.484002	0.47928	0.00301844	0.00844418
REACTOME_CLASS_A_1_RHODOPSIN_LIKE_RECEPTORS	0.00705827	0.0102628	0.013907	0.0160453	0.0329275
REACTOME_CLASS_B_2_SECRETIN_FAMILY_RECEPTORS	0.0399364	0.0400664	0.0410854	0.99034	0.991436
REACTOME_CLASS_C_3_METABOTROPIC_GLUTAMATE_PHEROMONE_RECEPTORS	0.140375	0.124979	0.118324	5.51e-05	0.000308
REACTOME_CLASS_I_MHC_MEDIATED_ANTIGEN_PROCESSING_PRESENTATION	0.358394	0.360796	0.363001	0.000214	0.00095
REACTOME_CLASS_I_PEROXISOMAL_MEMBRANE_PROTEIN_IMPORT	0.339204	0.345814	0.344176	0.057269	0.0946639
REACTOME_CLATHRIN_MEDIATED_ENDOCYTOSIS	0.349781	0.352333	0.352634	0.0419793	0.0747125
REACTOME_CLEC7A_DECTIN_1_INDUCES_NFAT_ACTIVATION	0.422092	0.42216	0.418866	0.288825	0.362282
REACTOME_CLEC7A_DECTIN_1_SIGNALING	0.428143	0.429788	0.434431	2.2e-05	0.000139
REACTOME_CLEC7A_INFLAMMASOME_PATHWAY	0.390836	0.390194	0.395125	0.285446	0.359104
REACTOME_COBALAMIN_CBL_VITAMIN_B12_TRANSPORT_AND_METABOLISM	0.290022	0.295729	0.29359	0.0196657	0.0392879
REACTOME_COENZYME_A_BIOSYNTHESIS	0.322794	0.326687	0.325484	0.412064	0.476269
REACTOME_COHESIN_LOADING_ONTO_CHROMATIN	0.495091	0.490301	0.490474	0.00608435	0.0149629
REACTOME_COLLAGEN_BIOSYNTHESIS_AND_MODIFYING_ENZYMES	0.301393	0.289171	0.29066	0.120832	0.174268
REACTOME_COLLAGEN_CHAIN_TRIMERIZATION	0.254824	0.238991	0.242014	0.0689957	0.109779
REACTOME_COLLAGEN_DEGRADATION	0.265513	0.260754	0.263877	0.254462	0.329926
REACTOME_COLLAGEN_FORMATION	0.314639	0.308955	0.311976	0.209037	0.279231
REACTOME_COMMON_PATHWAY_OF_FIBRIN_CLOT_FORMATION	0.162894	0.188988	0.193747	0.0122818	0.0269455
REACTOME_COMPETING_ENDOGENOUS_RNAS_CERNAS_REGULATE_PTEN_TRANSLATION	0.381106	0.368696	0.3639	4.8e-07	6.74e-06
REACTOME_COMPLEMENT_CASCADE	0.278744	0.287269	0.285713	0.117076	0.169798
REACTOME_COMPLEX_I_BIOGENESIS	0.47867	0.486339	0.48683	0.00276568	0.0078217
REACTOME_CONDENSATION_OF_PROMETAPHASE_CHROMOSOMES	0.389566	0.397287	0.405464	1.72e-05	0.000113
REACTOME_CONDENSATION_OF_PROPHASE_CHROMOSOMES	0.333366	0.328976	0.343543	1.05e-05	7.31e-05
REACTOME_CONJUGATION_OF_BENZOATE_WITH_GLYCINE	0.196524	0.211338	0.150276	1.38e-06	1.39e-05
REACTOME_CONSTITUTIVE_SIGNALING_BY_ABERRANT_PI3K_IN_CANCER	0.181083	0.181063	0.183576	0.135832	0.193131
REACTOME_CONSTITUTIVE_SIGNALING_BY_AKT1_E17K_IN_CANCER	0.322152	0.329049	0.326759	0.0259208	0.0492815
REACTOME_CONSTITUTIVE_SIGNALING_BY_EGFRVIII	0.434024	0.430361	0.431531	0.684001	0.729674
REACTOME_CONSTITUTIVE_SIGNALING_BY_LIGAND_RESPONSIVE_EGFR_CANCER_VARIANTS	0.465366	0.462646	0.463714	0.799913	0.830661
REACTOME_CONSTITUTIVE_SIGNALING_BY_OVEREXPRESSED_ERBB2	0.453299	0.455794	0.45757	0.00811453	0.0192494
REACTOME_CONVERSION_FROM_APC_C_CDC20_TO_APC_C_CDH1_IN_LATE_ANAPHASE	0.306128	0.306274	0.313494	2.56e-06	2.24e-05
REACTOME_COOPERATION_OF_PDCL_PHLP1_AND_TRIC_CCT_IN_G_PROTEIN_BETA_FOLDING	0.296535	0.297172	0.297863	0.342456	0.413782
REACTOME_COOPERATION_OF_PREFOLDIN_AND_TRIC_CCT_IN_ACTIN_AND_TUBULIN_FOLDING	0.352856	0.360847	0.370418	5.04e-11	1.82e-08
REACTOME_COPI_DEPENDENT_GOLGI_TO_ER_RETROGRADE_TRAFFIC	0.30802	0.308919	0.318491	1.6e-08	6.29e-07
REACTOME_COPI_INDEPENDENT_GOLGI_TO_ER_RETROGRADE_TRAFFIC	0.35503	0.355791	0.363796	6.13e-09	3.58e-07
REACTOME_COPI_MEDIATED_ANTEROGRADE_TRANSPORT	0.375693	0.37816	0.382207	9.65e-07	1.11e-05
REACTOME_COPII_MEDIATED_VESICLE_TRANSPORT	0.372658	0.378457	0.38078	2.45e-07	3.96e-06
REACTOME_COSTIMULATION_BY_THE_CD28_FAMILY	0.308903	0.311908	0.314701	0.466698	0.527683
REACTOME_CREATINE_METABOLISM	0.173457	0.190383	0.177034	0.00453944	0.0117882
REACTOME_CREATION_OF_C4_AND_C2_ACTIVATORS	0.263221	0.259882	0.256355	0.331004	0.402884
REACTOME_CREB_PHOSPHORYLATION	0.360665	0.359056	0.357787	0.649814	0.701349
REACTOME_CREB1_PHOSPHORYLATION_THROUGH_NMDA_RECEPTOR_MEDIATED_ACTIVATION_OF_RAS_SIGNALING	0.234127	0.230147	0.228993	0.0458488	0.0802576
REACTOME_CREB1_PHOSPHORYLATION_THROUGH_THE_ACTIVATION_OF_ADENYLATE_CYCLASE	0.234564	0.236502	0.238269	0.275841	0.35012
REACTOME_CREB1_PHOSPHORYLATION_THROUGH_THE_ACTIVATION_OF_CAMKII_CAMKK_CAMKIV_CASCASDE	0.242635	0.242758	0.24591	0.022124	0.0431979
REACTOME_CREB3_FACTORS_ACTIVATE_GENES	0.306986	0.311405	0.310667	0.911458	0.92578
REACTOME_CRISTAE_FORMATION	0.373575	0.385291	0.390977	3.64e-07	5.39e-06
REACTOME_CRMPS_IN_SEMA3A_SIGNALING	0.247468	0.237022	0.243667	0.0205423	0.0405469
REACTOME_CROSS_PRESENTATION_OF_PARTICULATE_EXOGENOUS_ANTIGENS_PHAGOSOMES	0.446679	0.4454	0.449657	0.59171	0.647946
REACTOME_CROSS_PRESENTATION_OF_SOLUBLE_EXOGENOUS_ANTIGENS_ENDOSOMES	0.456575	0.464544	0.469539	1.09e-06	1.18e-05
REACTOME_CROSSLINKING_OF_COLLAGEN_FIBRILS	0.340748	0.336177	0.336156	0.374935	0.445882
REACTOME_CS_DS_DEGRADATION	0.328178	0.325656	0.324701	0.0690214	0.109779
REACTOME_CTLA4_INHIBITORY_SIGNALING	0.365464	0.367293	0.37145	0.0157899	0.0325509
REACTOME_CYCLIN_A_B1_B2_ASSOCIATED_EVENTS_DURING_G2_M_TRANSITION	0.27363	0.28622	0.298956	6.39e-07	8.21e-06
REACTOME_CYCLIN_A_CDK2_ASSOCIATED_EVENTS_AT_S_PHASE_ENTRY	0.433708	0.441132	0.445233	4.76e-09	3.19e-07
REACTOME_CYCLIN_D_ASSOCIATED_EVENTS_IN_G1	0.315522	0.31865	0.321232	9.17e-07	1.06e-05
REACTOME_CYP2E1_REACTIONS	-0.0607581	-0.0670212	-0.0762309	0.0136895	0.0291163
REACTOME_CYTOCHROME_C_MEDIATED_APOPTOTIC_RESPONSE	0.371424	0.370446	0.372999	0.0568818	0.0941958
REACTOME_CYTOCHROME_P450_ARRANGED_BY_SUBSTRATE_TYPE	0.104383	0.114023	0.105171	0.00178801	0.00557021
REACTOME_CYTOKINE_SIGNALING_IN_IMMUNE_SYSTEM	0.307244	0.305568	0.308306	0.0669337	0.107212
REACTOME_CYTOPROTECTION_BY_HMOX1	0.45647	0.461988	0.464896	9.02e-07	1.06e-05
REACTOME_CYTOSOLIC_IRON_SULFUR_CLUSTER_ASSEMBLY	0.276912	0.280619	0.286527	6.66e-05	0.000353
REACTOME_CYTOSOLIC_SENSORS_OF_PATHOGEN_ASSOCIATED_DNA	0.348736	0.348771	0.352192	7.43e-05	0.000383
REACTOME_CYTOSOLIC_SULFONATION_OF_SMALL_MOLECULES	0.134406	0.142403	0.138274	0.388222	0.457177
REACTOME_CYTOSOLIC_TRNA_AMINOACYLATION	0.402045	0.406769	0.41207	5.4e-05	0.000303
REACTOME_DAG_AND_IP3_SIGNALING	0.268554	0.267715	0.267772	0.506193	0.567312
REACTOME_DAP12_INTERACTIONS	0.101867	0.101785	0.104461	0.037052	0.0670383
REACTOME_DAP12_SIGNALING	0.366145	0.361259	0.364941	0.0866753	0.132951
REACTOME_DARPP_32_EVENTS	0.328557	0.330467	0.334176	0.00112977	0.00383655
REACTOME_DCC_MEDIATED_ATTRACTIVE_SIGNALING	0.338066	0.336922	0.337015	0.903577	0.91829
REACTOME_DDX58_IFIH1_MEDIATED_INDUCTION_OF_INTERFERON_ALPHA_BETA	0.283987	0.279681	0.28108	0.26123	0.335814
REACTOME_DEACTIVATION_OF_THE_BETA_CATENIN_TRANSACTIVATING_COMPLEX	0.312411	0.313766	0.313679	0.901937	0.917138
REACTOME_DEADENYLATION_DEPENDENT_MRNA_DECAY	0.384657	0.38574	0.387843	0.00539073	0.0136084
REACTOME_DEADENYLATION_OF_MRNA	0.415169	0.413356	0.413846	0.0580222	0.0955597
REACTOME_DEATH_RECEPTOR_SIGNALLING	0.337056	0.335948	0.336137	0.53941	0.599345
REACTOME_DECTIN_1_MEDIATED_NONCANONICAL_NF_KB_SIGNALING	0.457353	0.466793	0.470508	3.52e-07	5.3e-06
REACTOME_DECTIN_2_FAMILY	0.131354	0.125847	0.123172	0.0203857	0.0404142
REACTOME_DEFECTIVE_B4GALT1_CAUSES_B4GALT1_CDG_CDG_2D	0.278255	0.276764	0.267526	0.43303	0.496066
REACTOME_DEFECTIVE_B4GALT7_CAUSES_EDS_PROGEROID_TYPE	0.288041	0.289171	0.291039	0.27133	0.347072
REACTOME_DEFECTIVE_C1GALT1C1_CAUSES_TNPS	0.120903	0.0994361	0.0942236	0.000405	0.00164832
REACTOME_DEFECTIVE_CFTR_CAUSES_CYSTIC_FIBROSIS	0.45272	0.460411	0.465225	2.94e-06	2.53e-05
REACTOME_DEFECTIVE_CHST14_CAUSES_EDS_MUSCULOCONTRACTURAL_TYPE	0.288126	0.290569	0.28806	0.514749	0.575832
REACTOME_DEFECTIVE_CHST3_CAUSES_SEDCJD	0.26395	0.260967	0.259597	0.331211	0.402884
REACTOME_DEFECTIVE_CHST6_CAUSES_MCDC1	0.193511	0.194921	0.188392	0.42126	0.485039
REACTOME_DEFECTIVE_CHSY1_CAUSES_TPBS	0.318346	0.31547	0.313387	0.2488	0.32421
REACTOME_DEFECTIVE_CSF2RB_CAUSES_SMDP5	-0.00237551	-0.0151957	-0.0160535	0.00684286	0.0165453
REACTOME_DEFECTIVE_EXT2_CAUSES_EXOSTOSES_2	0.328629	0.331712	0.3356	0.0580016	0.0955597
REACTOME_DEFECTIVE_F9_ACTIVATION	-0.166338	-0.163114	-0.163007	0.396921	0.4644
REACTOME_DEFECTIVE_FACTOR_IX_CAUSES_HEMOPHILIA_B	0.0198907	0.0275995	0.0230766	0.214539	0.285946
REACTOME_DEFECTIVE_FACTOR_VIII_CAUSES_HEMOPHILIA_A	0.243619	0.257292	0.253264	0.229208	0.30238
REACTOME_DEFECTIVE_GALNT3_CAUSES_HFTC	0.113992	0.0890617	0.0804659	2.97e-05	0.000178
REACTOME_DEFECTIVE_INTRINSIC_PATHWAY_FOR_APOPTOSIS	0.381308	0.382838	0.386883	9.19e-06	6.45e-05
REACTOME_DEFECTIVE_LFNG_CAUSES_SCDO3	0.42776	0.427387	0.396607	2.33e-05	0.000145
REACTOME_DEFECTIVE_RIPK1_MEDIATED_REGULATED_NECROSIS	0.30354	0.308915	0.312913	0.00126704	0.00420027
REACTOME_DEFECTIVE_ST3GAL3_CAUSES_MCT12_AND_EIEE15	0.245107	0.247173	0.241287	0.305187	0.378608
REACTOME_DEFECTS_IN_BIOTIN_BTN_METABOLISM	0.402447	0.405169	0.405117	0.542522	0.602064
REACTOME_DEFECTS_IN_COBALAMIN_B12_METABOLISM	0.426295	0.43979	0.427097	9.08e-05	0.000455
REACTOME_DEFECTS_IN_VITAMIN_AND_COFACTOR_METABOLISM	0.416282	0.424887	0.420092	0.00167941	0.00535165
REACTOME_DEFECTS_OF_CONTACT_ACTIVATION_SYSTEM_CAS_AND_KALLIKREIN_KININ_SYSTEM_KKS	0.155526	0.160605	0.16214	0.407203	0.472708
REACTOME_DEFENSINS	-0.325106	-0.328589	-0.328243	0.450783	0.513156
REACTOME_DEGRADATION_OF_AXIN	0.471275	0.480071	0.483344	1.8e-06	1.71e-05
REACTOME_DEGRADATION_OF_BETA_CATENIN_BY_THE_DESTRUCTION_COMPLEX	0.438289	0.444516	0.44742	4.02e-08	1.19e-06
REACTOME_DEGRADATION_OF_CYSTEINE_AND_HOMOCYSTEINE	0.261169	0.271256	0.271132	0.0063992	0.0155889
REACTOME_DEGRADATION_OF_DVL	0.462564	0.472365	0.476947	1.34e-07	2.48e-06
REACTOME_DEGRADATION_OF_GLI1_BY_THE_PROTEASOME	0.462365	0.470798	0.474554	4.26e-07	6.12e-06
REACTOME_DEGRADATION_OF_THE_EXTRACELLULAR_MATRIX	0.260541	0.258016	0.260527	0.272594	0.347707
REACTOME_DEPOLYMERISATION_OF_THE_NUCLEAR_LAMINA	0.363929	0.364552	0.37657	1.03e-07	2.02e-06
REACTOME_DEPOSITION_OF_NEW_CENPA_CONTAINING_NUCLEOSOMES_AT_THE_CENTROMERE	0.219898	0.22106	0.232637	8.6e-05	0.000436
REACTOME_DERMATAN_SULFATE_BIOSYNTHESIS	0.263296	0.258969	0.259163	0.315723	0.389012
REACTOME_DETOXIFICATION_OF_REACTIVE_OXYGEN_SPECIES	0.361553	0.365678	0.369703	1.75e-06	1.69e-05
REACTOME_DEUBIQUITINATION	0.323632	0.32493	0.328688	3.48e-07	5.29e-06
REACTOME_DEVELOPMENTAL_BIOLOGY	0.237675	0.236645	0.236675	0.887972	0.904462
REACTOME_DEX_H_BOX_HELICASES_ACTIVATE_TYPE_I_IFN_AND_INFLAMMATORY_CYTOKINES_PRODUCTION	0.386739	0.388425	0.393329	0.0553265	0.0924663
REACTOME_DIGESTION	-0.0558958	-0.0555817	-0.0615414	0.0472876	0.0822195
REACTOME_DIGESTION_AND_ABSORPTION	0.00802025	0.00893132	-0.00138472	0.0311754	0.0577558
REACTOME_DIGESTION_OF_DIETARY_CARBOHYDRATE	0.000768	-0.00662376	-0.0192438	1.92e-05	0.000124
REACTOME_DIGESTION_OF_DIETARY_LIPID	-0.141714	-0.151683	-0.147262	0.609154	0.664198
REACTOME_DISASSEMBLY_OF_THE_DESTRUCTION_COMPLEX_AND_RECRUITMENT_OF_AXIN_TO_THE_MEMBRANE	0.296108	0.29779	0.296646	0.303282	0.376549
REACTOME_DISEASES_ASSOCIATED_WITH_GLYCOSAMINOGLYCAN_METABOLISM	0.313205	0.311356	0.312649	0.919976	0.931817
REACTOME_DISEASES_ASSOCIATED_WITH_GLYCOSYLATION_PRECURSOR_BIOSYNTHESIS	0.435835	0.447366	0.446617	0.00144117	0.004639
REACTOME_DISEASES_ASSOCIATED_WITH_N_GLYCOSYLATION_OF_PROTEINS	0.434264	0.440319	0.442428	0.00652174	0.0158023
REACTOME_DISEASES_ASSOCIATED_WITH_O_GLYCOSYLATION_OF_PROTEINS	0.224799	0.211658	0.204225	3.08e-06	2.64e-05
REACTOME_DISEASES_ASSOCIATED_WITH_SURFACTANT_METABOLISM	0.107382	0.0965114	0.0904877	0.00210559	0.00634272
REACTOME_DISEASES_OF_BASE_EXCISION_REPAIR	0.199683	0.197606	0.201533	0.194091	0.260999
REACTOME_DISEASES_OF_CARBOHYDRATE_METABOLISM	0.389005	0.397708	0.393336	0.0042442	0.0111495
REACTOME_DISEASES_OF_DNA_REPAIR	0.324276	0.312943	0.319785	0.00336973	0.00921332
REACTOME_DISEASES_OF_GLYCOSYLATION	0.302934	0.299836	0.296775	0.0157877	0.0325509
REACTOME_DISEASES_OF_IMMUNE_SYSTEM	0.330112	0.333191	0.341968	0.0173723	0.0353817
REACTOME_DISEASES_OF_METABOLISM	0.302587	0.302446	0.298168	0.000156	0.000725
REACTOME_DISEASES_OF_MISMATCH_REPAIR_MMR	0.517178	0.508537	0.508548	0.000488	0.001907
REACTOME_DISEASES_OF_MITOTIC_CELL_CYCLE	0.30108	0.304807	0.310715	4.32e-08	1.19e-06
REACTOME_DISEASES_OF_PROGRAMMED_CELL_DEATH	0.358894	0.360964	0.36624	4.17e-06	3.35e-05
REACTOME_DISEASES_OF_SIGNAL_TRANSDUCTION_BY_GROWTH_FACTOR_RECEPTORS_AND_SECOND_MESSENGERS	0.367734	0.368474	0.36992	0.00405258	0.0107239
REACTOME_DISINHIBITION_OF_SNARE_FORMATION	0.281208	0.270606	0.282766	9.69e-05	0.000483
REACTOME_DISORDERS_OF_TRANSMEMBRANE_TRANSPORTERS	0.356485	0.361235	0.360677	0.0049506	0.0127281
REACTOME_DISPLACEMENT_OF_DNA_GLYCOSYLASE_BY_APEX1	0.261171	0.267401	0.269774	0.00546529	0.0137582
REACTOME_DISSOLUTION_OF_FIBRIN_CLOT	0.334433	0.348263	0.345861	0.174168	0.23973
REACTOME_DNA_DAMAGE_BYPASS	0.36842	0.368963	0.371936	0.00142966	0.00461263
REACTOME_DNA_DAMAGE_RECOGNITION_IN_GG_NER	0.37536	0.378172	0.381764	2.06e-07	3.46e-06
REACTOME_DNA_DAMAGE_REVERSAL	0.409614	0.420537	0.418492	0.00249518	0.00724924
REACTOME_DNA_DAMAGE_TELOMERE_STRESS_INDUCED_SENESCENCE	0.362677	0.363866	0.370813	7.88e-06	5.66e-05
REACTOME_DNA_DOUBLE_STRAND_BREAK_REPAIR	0.329039	0.325501	0.330507	0.000615	0.00234497
REACTOME_DNA_DOUBLE_STRAND_BREAK_RESPONSE	0.396878	0.394046	0.395268	0.0461887	0.0806187
REACTOME_DNA_METHYLATION	0.148935	0.141774	0.152549	0.00236805	0.00696939
REACTOME_DNA_REPAIR	0.33707	0.335826	0.338562	0.000263	0.00113117
REACTOME_DNA_REPLICATION	0.373006	0.375186	0.383625	6.56e-08	1.49e-06
REACTOME_DNA_REPLICATION_INITIATION	0.299203	0.290176	0.297702	0.00144296	0.004639
REACTOME_DNA_REPLICATION_PRE_INITIATION	0.403641	0.407945	0.415647	6.29e-08	1.46e-06
REACTOME_DNA_STRAND_ELONGATION	0.296807	0.298757	0.309378	3.4e-05	0.000202
REACTOME_DOPAMINE_CLEARANCE_FROM_THE_SYNAPTIC_CLEFT	0.389738	0.408008	0.36446	0.00183052	0.00566367
REACTOME_DOPAMINE_NEUROTRANSMITTER_RELEASE_CYCLE	0.14373	0.13808	0.137984	0.0831247	0.128266
REACTOME_DOPAMINE_RECEPTORS	-0.0792951	-0.0784367	-0.0773755	0.688655	0.734079
REACTOME_DOWNREGULATION_OF_ERBB2_ERBB3_SIGNALING	0.416925	0.417231	0.413332	0.11461	0.167294
REACTOME_DOWNREGULATION_OF_ERBB2_SIGNALING	0.345965	0.345817	0.345185	0.673632	0.721891
REACTOME_DOWNREGULATION_OF_ERBB4_SIGNALING	0.454846	0.454655	0.455666	0.306642	0.380151
REACTOME_DOWNREGULATION_OF_SMAD2_3_SMAD4_TRANSCRIPTIONAL_ACTIVITY	0.432882	0.433897	0.432991	0.379861	0.450851
REACTOME_DOWNREGULATION_OF_TGF_BETA_RECEPTOR_SIGNALING	0.448935	0.445355	0.444928	0.0898682	0.137499
REACTOME_DOWNSTREAM_SIGNAL_TRANSDUCTION	0.389751	0.389248	0.388909	0.70385	0.747634
REACTOME_DOWNSTREAM_SIGNALING_EVENTS_OF_B_CELL_RECEPTOR_BCR	0.441714	0.446288	0.450864	1.65e-06	1.62e-05
REACTOME_DOWNSTREAM_SIGNALING_OF_ACTIVATED_FGFR1	0.165842	0.166322	0.165807	0.583649	0.639857
REACTOME_DOWNSTREAM_SIGNALING_OF_ACTIVATED_FGFR2	0.155646	0.153811	0.153459	0.335168	0.407151
REACTOME_DOWNSTREAM_SIGNALING_OF_ACTIVATED_FGFR3	0.193698	0.192199	0.193363	0.441766	0.504478
REACTOME_DOWNSTREAM_SIGNALING_OF_ACTIVATED_FGFR4	0.168126	0.165328	0.167461	0.0169638	0.0346944
REACTOME_DSCAM_INTERACTIONS	0.162499	0.163727	0.163409	0.802982	0.831939
REACTOME_DUAL_INCISION_IN_GG_NER	0.36644	0.364903	0.367552	0.0290175	0.0545397
REACTOME_DUAL_INCISION_IN_TC_NER	0.373716	0.375029	0.377272	0.0040394	0.0107047
REACTOME_E2F_ENABLED_INHIBITION_OF_PRE_REPLICATION_COMPLEX_FORMATION	0.27769	0.274536	0.294579	0.000116	0.000563
REACTOME_E2F_MEDIATED_REGULATION_OF_DNA_REPLICATION	0.302318	0.30116	0.311144	0.00048	0.00188607
REACTOME_E3_UBIQUITIN_LIGASES_UBIQUITINATE_TARGET_PROTEINS	0.410323	0.411404	0.413083	0.00068	0.00252382
REACTOME_EARLY_PHASE_OF_HIV_LIFE_CYCLE	0.383626	0.39379	0.401287	4.58e-06	3.65e-05
REACTOME_ECM_PROTEOGLYCANS	0.342635	0.338016	0.335819	0.066567	0.106899
REACTOME_EFFECTS_OF_PIP2_HYDROLYSIS	0.250673	0.243307	0.236405	4.75e-05	0.000269
REACTOME_EGFR_DOWNREGULATION	0.363246	0.371528	0.366885	0.0361641	0.0657199
REACTOME_EGFR_INTERACTS_WITH_PHOSPHOLIPASE_C_GAMMA	0.207644	0.223556	0.220227	0.0796485	0.123959
REACTOME_EGFR_TRANSACTIVATION_BY_GASTRIN	0.324558	0.331945	0.336525	0.000255	0.0011075
REACTOME_EGR2_AND_SOX10_MEDIATED_INITIATION_OF_SCHWANN_CELL_MYELINATION	0.285621	0.278961	0.278002	0.0492819	0.0846104
REACTOME_EICOSANOID_LIGAND_BINDING_RECEPTORS	0.0490179	0.0543494	0.0497624	0.279143	0.353321
REACTOME_EICOSANOIDS	0.0629425	0.0726781	0.0647625	0.123596	0.177893
REACTOME_ELASTIC_FIBRE_FORMATION	0.31831	0.312887	0.32048	0.413026	0.477076
REACTOME_ELECTRIC_TRANSMISSION_ACROSS_GAP_JUNCTIONS	-0.0674755	-0.0692703	-0.0666465	0.466751	0.527683
REACTOME_ELEVATION_OF_CYTOSOLIC_CA2_LEVELS	0.207499	0.197947	0.200511	0.0313315	0.0579265
REACTOME_ENDOGENOUS_STEROLS	0.190522	0.200958	0.194662	0.0804881	0.124836
REACTOME_ENDOSOMAL_SORTING_COMPLEX_REQUIRED_FOR_TRANSPORT_ESCRT	0.404773	0.407494	0.409683	8.93e-05	0.00045
REACTOME_ENDOSOMAL_VACUOLAR_PATHWAY	0.507836	0.527075	0.511396	0.00886151	0.0208574
REACTOME_ENERGY_DEPENDENT_REGULATION_OF_MTOR_BY_LKB1_AMPK	0.340537	0.341294	0.340865	0.493612	0.55562
REACTOME_ENOS_ACTIVATION	0.349168	0.359273	0.354434	0.0929592	0.141392
REACTOME_EPH_EPHRIN_MEDIATED_REPULSION_OF_CELLS	0.311453	0.30935	0.310136	0.795313	0.826834
REACTOME_EPH_EPHRIN_SIGNALING	0.36763	0.368762	0.368748	0.933165	0.942701
REACTOME_EPHA_MEDIATED_GROWTH_CONE_COLLAPSE	0.306466	0.308489	0.305837	0.0485004	0.0837361
REACTOME_EPHB_MEDIATED_FORWARD_SIGNALING	0.37666	0.376692	0.378569	0.0630272	0.102198
REACTOME_EPHRIN_SIGNALING	0.277039	0.273694	0.277696	0.2175	0.289467
REACTOME_EPIGENETIC_REGULATION_OF_GENE_EXPRESSION	0.361906	0.361811	0.36299	0.268257	0.343871
REACTOME_ER_QUALITY_CONTROL_COMPARTMENT_ERQC	0.424867	0.435033	0.429837	0.00982926	0.0227506
REACTOME_ER_TO_GOLGI_ANTEROGRADE_TRANSPORT	0.374136	0.379067	0.381598	4.57e-08	1.19e-06
REACTOME_ERBB2_ACTIVATES_PTK6_SIGNALING	0.164961	0.166508	0.165352	0.775831	0.808902
REACTOME_ERBB2_REGULATES_CELL_MOTILITY	0.23716	0.24036	0.238921	0.640459	0.692492
REACTOME_ERCC6_CSB_AND_EHMT2_G9A_POSITIVELY_REGULATE_RRNA_EXPRESSION	0.389929	0.39051	0.3927	0.146344	0.205654
REACTOME_ERK_MAPK_TARGETS	0.349654	0.350386	0.348789	0.465528	0.527618
REACTOME_ERKS_ARE_INACTIVATED	0.363227	0.366278	0.36497	0.21353	0.285022
REACTOME_ERYTHROCYTES_TAKE_UP_CARBON_DIOXIDE_AND_RELEASE_OXYGEN	0.297381	0.303085	0.294598	0.000436	0.0017519
REACTOME_ERYTHROCYTES_TAKE_UP_OXYGEN_AND_RELEASE_CARBON_DIOXIDE	0.333543	0.338167	0.32122	1.27e-05	8.73e-05
REACTOME_ERYTHROPOIETIN_ACTIVATES_PHOSPHOINOSITIDE_3_KINASE_PI3K	0.337296	0.329052	0.330276	0.351442	0.423227
REACTOME_ERYTHROPOIETIN_ACTIVATES_PHOSPHOLIPASE_C_GAMMA_PLCG	0.33401	0.32805	0.328778	0.725947	0.765267
REACTOME_ERYTHROPOIETIN_ACTIVATES_RAS	0.354437	0.354598	0.357968	0.0322679	0.059415
REACTOME_ERYTHROPOIETIN_ACTIVATES_STAT5	0.3104	0.306991	0.306883	0.847798	0.870893
REACTOME_ESR_MEDIATED_SIGNALING	0.334837	0.337729	0.33897	0.0111089	0.0249778
REACTOME_ESTABLISHMENT_OF_SISTER_CHROMATID_COHESION	0.421932	0.413612	0.418824	0.00913931	0.0213999
REACTOME_ESTROGEN_BIOSYNTHESIS	0.115514	0.125156	0.126464	0.052133	0.0881392
REACTOME_ESTROGEN_DEPENDENT_GENE_EXPRESSION	0.376457	0.378995	0.379062	0.414322	0.478267
REACTOME_ESTROGEN_DEPENDENT_NUCLEAR_EVENTS_DOWNSTREAM_OF_ESR_MEMBRANE_SIGNALING	0.325876	0.337083	0.331616	0.0535776	0.0901258
REACTOME_ESTROGEN_STIMULATED_SIGNALING_THROUGH_PRKCZ	0.28836	0.294061	0.297494	0.0437877	0.0773226
REACTOME_ETHANOL_OXIDATION	0.22298	0.224498	0.224257	0.700202	0.744633
REACTOME_EUKARYOTIC_TRANSLATION_ELONGATION	0.501957	0.509572	0.508228	0.00112313	0.00382119
REACTOME_EUKARYOTIC_TRANSLATION_INITIATION	0.493338	0.499234	0.498531	0.00201134	0.00612882
REACTOME_EXPORT_OF_VIRAL_RIBONUCLEOPROTEINS_FROM_NUCLEUS	0.431831	0.436574	0.440753	7.59e-07	9.35e-06
REACTOME_EXTENSION_OF_TELOMERES	0.299789	0.303215	0.308407	4.71e-06	3.74e-05
REACTOME_EXTRA_NUCLEAR_ESTROGEN_SIGNALING	0.27982	0.285136	0.285368	0.0296763	0.0554897
REACTOME_EXTRACELLULAR_MATRIX_ORGANIZATION	0.297943	0.294783	0.296321	0.504861	0.566521
REACTOME_EXTRINSIC_PATHWAY_OF_FIBRIN_CLOT_FORMATION	0.148753	0.162178	0.162951	0.186101	0.252885
REACTOME_FACTORS_INVOLVED_IN_MEGAKARYOCYTE_DEVELOPMENT_AND_PLATELET_PRODUCTION	0.237772	0.23389	0.239198	2.57e-05	0.000158
REACTOME_FANCONI_ANEMIA_PATHWAY	0.26952	0.265667	0.271272	0.00309357	0.00858797
REACTOME_FASL_CD95L_SIGNALING	0.279098	0.275784	0.285181	0.0630689	0.102198
REACTOME_FATTY_ACID_METABOLISM	0.271365	0.277766	0.27231	0.00294936	0.00827649
REACTOME_FATTY_ACIDS	-0.0507481	-0.0487223	-0.0634238	0.00237398	0.00697549
REACTOME_FATTY_ACIDS_BOUND_TO_GPR40_FFAR1_REGULATE_INSULIN_SECRETION	0.222984	0.21879	0.2154	0.0861887	0.132317
REACTOME_FATTY_ACYL_COA_BIOSYNTHESIS	0.250359	0.258849	0.256294	0.00559914	0.0139785
REACTOME_FBXW7_MUTANTS_AND_NOTCH1_IN_CANCER	0.481752	0.477546	0.476374	0.0493171	0.0846104
REACTOME_FC_EPSILON_RECEPTOR_FCERI_SIGNALING	0.416151	0.417549	0.420211	0.0024449	0.00713331
REACTOME_FCERI_MEDIATED_CA_2_MOBILIZATION	0.373141	0.366569	0.367695	0.706004	0.749043
REACTOME_FCERI_MEDIATED_MAPK_ACTIVATION	0.356018	0.354542	0.356165	0.624919	0.678526
REACTOME_FCERI_MEDIATED_NF_KB_ACTIVATION	0.438125	0.443732	0.446267	2.05e-05	0.000131
REACTOME_FCGAMMA_RECEPTOR_FCGR_DEPENDENT_PHAGOCYTOSIS	0.409855	0.408318	0.408774	0.399621	0.465454
REACTOME_FCGR_ACTIVATION	0.324986	0.324613	0.332035	0.0680871	0.108675
REACTOME_FCGR3A_MEDIATED_IL10_SYNTHESIS	0.304684	0.301448	0.304588	0.801449	0.830826
REACTOME_FERTILIZATION	-0.0151496	-0.016422	-0.0180607	0.522511	0.582714
REACTOME_FGFR1_LIGAND_BINDING_AND_ACTIVATION	-0.0400145	-0.0450265	-0.0455624	0.36747	0.438156
REACTOME_FGFR1_MUTANT_RECEPTOR_ACTIVATION	0.269864	0.265443	0.266757	0.041163	0.0734041
REACTOME_FGFR1B_LIGAND_BINDING_AND_ACTIVATION	0.0120464	0.0133213	0.0147491	0.915998	0.929347
REACTOME_FGFR1C_LIGAND_BINDING_AND_ACTIVATION	-0.0397511	-0.0470048	-0.0439462	0.184249	0.250745
REACTOME_FGFR2_ALTERNATIVE_SPLICING	0.421109	0.421422	0.420967	0.606269	0.661451
REACTOME_FGFR2_LIGAND_BINDING_AND_ACTIVATION	-0.0990333	-0.0996681	-0.0990516	0.41922	0.482997
REACTOME_FGFR2_MUTANT_RECEPTOR_ACTIVATION	0.181741	0.184714	0.188695	0.000152	0.00071
REACTOME_FGFR2B_LIGAND_BINDING_AND_ACTIVATION	-0.018334	-0.0228253	-0.0248498	0.269793	0.345595
REACTOME_FGFR2C_LIGAND_BINDING_AND_ACTIVATION	-0.0835895	-0.0845382	-0.0841711	0.965312	0.971754
REACTOME_FGFR3_LIGAND_BINDING_AND_ACTIVATION	-0.065843	-0.0623313	-0.0654246	0.38118	0.451529
REACTOME_FGFR3B_LIGAND_BINDING_AND_ACTIVATION	-0.0647227	-0.0657767	-0.0660438	0.358472	0.429692
REACTOME_FGFRL1_MODULATION_OF_FGFR1_SIGNALING	-0.0383931	-0.0407272	-0.0391444	0.525219	0.585373
REACTOME_FIBRONECTIN_MATRIX_FORMATION	0.327228	0.325031	0.323315	0.274216	0.348793
REACTOME_FICOLINS_BIND_TO_REPETITIVE_CARBOHYDRATE_STRUCTURES_ON_THE_TARGET_CELL_SURFACE	0.0800505	0.0787436	0.0625868	0.0554093	0.0925192
REACTOME_FLT3_SIGNALING	0.352412	0.352737	0.355123	0.277526	0.352013
REACTOME_FLT3_SIGNALING_BY_CBL_MUTANTS	0.443057	0.446635	0.446251	0.801359	0.830826
REACTOME_FLT3_SIGNALING_IN_DISEASE	0.421226	0.422319	0.423516	0.152057	0.212692
REACTOME_FLT3_SIGNALING_THROUGH_SRC_FAMILY_KINASES	0.23672	0.231268	0.235914	0.376294	0.446911
REACTOME_FOLDING_OF_ACTIN_BY_CCT_TRIC	0.515545	0.51842	0.521254	3.75e-05	0.00022
REACTOME_FORMATION_OF_APOPTOSOME	0.393138	0.390714	0.391911	0.186398	0.25306
REACTOME_FORMATION_OF_FIBRIN_CLOT_CLOTTING_CASCADE	0.175723	0.19495	0.197757	0.010844	0.0245346
REACTOME_FORMATION_OF_INCISION_COMPLEX_IN_GG_NER	0.395245	0.398268	0.398538	0.145231	0.204248
REACTOME_FORMATION_OF_RNA_POL_II_ELONGATION_COMPLEX	0.369269	0.374932	0.376743	3.9e-06	3.19e-05
REACTOME_FORMATION_OF_SENESCENCE_ASSOCIATED_HETEROCHROMATIN_FOCI_SAHF	0.358856	0.361499	0.373794	1.11e-06	1.18e-05
REACTOME_FORMATION_OF_TC_NER_PRE_INCISION_COMPLEX	0.399062	0.40215	0.403092	0.0143509	0.0301946
REACTOME_FORMATION_OF_THE_BETA_CATENIN_TCF_TRANSACTIVATING_COMPLEX	0.352316	0.349168	0.352035	0.224584	0.298018
REACTOME_FORMATION_OF_THE_CORNIFIED_ENVELOPE	-0.0637359	-0.0653625	-0.06124	0.324807	0.39616
REACTOME_FORMATION_OF_THE_EARLY_ELONGATION_COMPLEX	0.3666	0.376375	0.377645	6.28e-05	0.000335
REACTOME_FORMATION_OF_TUBULIN_FOLDING_INTERMEDIATES_BY_CCT_TRIC	0.346741	0.352663	0.361363	7e-08	1.53e-06
REACTOME_FORMATION_OF_XYLULOSE_5_PHOSPHATE	0.378756	0.393466	0.388121	0.025867	0.0492815
REACTOME_FORMYL_PEPTIDE_RECEPTORS_BIND_FORMYL_PEPTIDES_AND_MANY_OTHER_LIGANDS	0.264609	0.290117	0.308398	4e-05	0.000233
REACTOME_FOXO_MEDIATED_TRANSCRIPTION	0.309694	0.314113	0.313017	0.0197511	0.0394152
REACTOME_FOXO_MEDIATED_TRANSCRIPTION_OF_CELL_CYCLE_GENES	0.32292	0.335331	0.329984	0.00618148	0.0151811
REACTOME_FOXO_MEDIATED_TRANSCRIPTION_OF_CELL_DEATH_GENES	0.312286	0.317512	0.315948	0.0378764	0.0682832
REACTOME_FOXO_MEDIATED_TRANSCRIPTION_OF_OXIDATIVE_STRESS_METABOLIC_AND_NEURONAL_GENES	0.227181	0.231628	0.23001	0.225411	0.298897
REACTOME_FREE_FATTY_ACID_RECEPTORS	-0.0887044	-0.100131	-0.0964739	0.75711	0.793038
REACTOME_FREE_FATTY_ACIDS_REGULATE_INSULIN_SECRETION	0.282319	0.280017	0.27921	0.224491	0.298018
REACTOME_FRS_MEDIATED_FGFR1_SIGNALING	0.114607	0.11618	0.116601	0.443352	0.505969
REACTOME_FRS_MEDIATED_FGFR2_SIGNALING	0.0845366	0.0849722	0.0865161	0.105027	0.155947
REACTOME_FRS_MEDIATED_FGFR3_SIGNALING	0.119084	0.120575	0.122882	0.0143409	0.0301946
REACTOME_FRS_MEDIATED_FGFR4_SIGNALING	0.0892101	0.0906635	0.0960167	6.86e-05	0.000362
REACTOME_FRUCTOSE_CATABOLISM	0.309481	0.344967	0.322049	0.00601664	0.0148569
REACTOME_FRUCTOSE_METABOLISM	0.334518	0.36648	0.351692	0.00801045	0.0190525
REACTOME_G_ALPHA_12_13_SIGNALLING_EVENTS	0.266468	0.26172	0.259272	0.000585	0.00223438
REACTOME_G_ALPHA_I_SIGNALLING_EVENTS	0.124307	0.1245	0.126994	0.25976	0.334265
REACTOME_G_ALPHA_Q_SIGNALLING_EVENTS	0.1082	0.110718	0.109149	0.970097	0.975486
REACTOME_G_ALPHA_S_SIGNALLING_EVENTS	0.0475182	0.0441162	0.0423102	0.0441911	0.077959
REACTOME_G_ALPHA_Z_SIGNALLING_EVENTS	0.160409	0.163736	0.1649	0.189504	0.255591
REACTOME_G_BETA_GAMMA_SIGNALLING_THROUGH_CDC42	0.177421	0.179376	0.180953	0.108227	0.15952
REACTOME_G_BETA_GAMMA_SIGNALLING_THROUGH_PI3KGAMMA	0.198123	0.197701	0.201769	0.00909497	0.0213237
REACTOME_G_PROTEIN_ACTIVATION	0.0964547	0.099277	0.101469	0.0146696	0.0307671
REACTOME_G_PROTEIN_BETA_GAMMA_SIGNALLING	0.246908	0.241749	0.24583	0.116174	0.16876
REACTOME_G_PROTEIN_MEDIATED_EVENTS	0.269365	0.266809	0.266753	0.559929	0.618857
REACTOME_G0_AND_EARLY_G1	0.274454	0.275347	0.290686	5.8e-07	7.76e-06
REACTOME_G1_S_DNA_DAMAGE_CHECKPOINTS	0.437276	0.444335	0.45084	1.7e-08	6.48e-07
REACTOME_G1_S_SPECIFIC_TRANSCRIPTION	0.229292	0.230462	0.244926	6.86e-06	5.05e-05
REACTOME_G2_M_CHECKPOINTS	0.386478	0.39004	0.39742	2.22e-06	1.98e-05
REACTOME_G2_M_DNA_DAMAGE_CHECKPOINT	0.345045	0.343005	0.347885	0.00491212	0.0126471
REACTOME_G2_M_DNA_REPLICATION_CHECKPOINT	0.155566	0.182157	0.207911	2.65e-07	4.17e-06
REACTOME_G2_PHASE	0.131159	0.13688	0.161192	2e-06	1.83e-05
REACTOME_GAB1_SIGNALOSOME	0.28823	0.294984	0.295875	0.177778	0.243957
REACTOME_GABA_B_RECEPTOR_ACTIVATION	0.181636	0.178615	0.173118	0.000261	0.00112538
REACTOME_GABA_RECEPTOR_ACTIVATION	0.127508	0.123022	0.118554	0.00097	0.00339019
REACTOME_GABA_SYNTHESIS_RELEASE_REUPTAKE_AND_DEGRADATION	0.146813	0.153034	0.142028	0.00761591	0.0182098
REACTOME_GALACTOSE_CATABOLISM	0.326215	0.342813	0.345948	0.00483841	0.0124751
REACTOME_GAMMA_CARBOXYLATION_HYPUSINE_FORMATION_AND_ARYLSULFATASE_ACTIVATION	0.223978	0.229415	0.231273	0.000115	0.00056
REACTOME_GAMMA_CARBOXYLATION_TRANSPORT_AND_AMINO_TERMINAL_CLEAVAGE_OF_PROTEINS	0.121985	0.144541	0.146216	0.00219744	0.00653098
REACTOME_GAP_FILLING_DNA_REPAIR_SYNTHESIS_AND_LIGATION_IN_GG_NER	0.379225	0.379953	0.384937	0.000274	0.00116973
REACTOME_GAP_JUNCTION_ASSEMBLY	0.111997	0.11753	0.121091	0.00467379	0.0120851
REACTOME_GAP_JUNCTION_DEGRADATION	0.514943	0.510523	0.51056	0.0223978	0.0435447
REACTOME_GAP_JUNCTION_TRAFFICKING_AND_REGULATION	0.230515	0.230834	0.232926	0.054715	0.0916134
REACTOME_GASTRIN_CREB_SIGNALLING_PATHWAY_VIA_PKC_AND_MAPK	0.294621	0.296795	0.299109	0.0479412	0.0829576
REACTOME_GDP_FUCOSE_BIOSYNTHESIS	0.204008	0.209737	0.211385	0.296459	0.370574
REACTOME_GENE_AND_PROTEIN_EXPRESSION_BY_JAK_STAT_SIGNALING_AFTER_INTERLEUKIN_12_STIMULATION	0.413534	0.418168	0.421212	0.000405	0.00164832
REACTOME_GENE_SILENCING_BY_RNA	0.329269	0.329497	0.331572	0.00982417	0.0227506
REACTOME_GENERATION_OF_SECOND_MESSENGER_MOLECULES	0.313054	0.321631	0.325861	0.601741	0.6577
REACTOME_GLI_PROTEINS_BIND_PROMOTERS_OF_HH_RESPONSIVE_GENES_TO_PROMOTE_TRANSCRIPTION	0.150256	0.125489	0.132831	0.0188028	0.0378988
REACTOME_GLOBAL_GENOME_NUCLEOTIDE_EXCISION_REPAIR_GG_NER	0.355581	0.357972	0.361415	1.97e-07	3.41e-06
REACTOME_GLUCAGON_LIKE_PEPTIDE_1_GLP1_REGULATES_INSULIN_SECRETION	0.197375	0.194344	0.19385	0.188172	0.254363
REACTOME_GLUCAGON_SIGNALING_IN_METABOLIC_REGULATION	0.197995	0.198212	0.19789	0.758663	0.794205
REACTOME_GLUCAGON_TYPE_LIGAND_RECEPTORS	0.0482283	0.0494934	0.049526	0.912109	0.925922
REACTOME_GLUCOCORTICOID_BIOSYNTHESIS	0.101036	0.116826	0.0931805	0.00412211	0.0108761
REACTOME_GLUCONEOGENESIS	0.317284	0.34004	0.331582	0.000238	0.00105229
REACTOME_GLUCOSE_METABOLISM	0.348322	0.358057	0.356446	5.96e-05	0.000324
REACTOME_GLUCURONIDATION	0.173807	0.18894	0.182679	0.152348	0.212934
REACTOME_GLUTAMATE_AND_GLUTAMINE_METABOLISM	0.316651	0.322962	0.324129	0.0298438	0.0557453
REACTOME_GLUTAMATE_NEUROTRANSMITTER_RELEASE_CYCLE	0.181272	0.179458	0.176454	0.0649595	0.104699
REACTOME_GLUTATHIONE_CONJUGATION	0.317923	0.316774	0.310066	0.000319	0.00134423
REACTOME_GLUTATHIONE_SYNTHESIS_AND_RECYCLING	0.271969	0.275946	0.274561	0.0431649	0.0764467
REACTOME_GLYCEROPHOSPHOLIPID_BIOSYNTHESIS	0.238691	0.247168	0.248984	5.25e-05	0.000295
REACTOME_GLYCEROPHOSPHOLIPID_CATABOLISM	0.195195	0.189294	0.190692	0.307774	0.381034
REACTOME_GLYCOGEN_BREAKDOWN_GLYCOGENOLYSIS	0.353689	0.356586	0.360468	3.7e-06	3.04e-05
REACTOME_GLYCOGEN_METABOLISM	0.388198	0.392296	0.393438	0.000535	0.00206726
REACTOME_GLYCOGEN_STORAGE_DISEASES	0.41413	0.419752	0.41914	0.00304418	0.00850303
REACTOME_GLYCOGEN_SYNTHESIS	0.383139	0.387297	0.389176	0.0084569	0.019983
REACTOME_GLYCOLYSIS	0.361256	0.367269	0.367683	2.38e-05	0.000147
REACTOME_GLYCOSAMINOGLYCAN_METABOLISM	0.22932	0.229571	0.233107	0.0295429	0.0553611
REACTOME_GLYCOSPHINGOLIPID_METABOLISM	0.327284	0.333229	0.332105	0.0109382	0.0246859
REACTOME_GLYOXYLATE_METABOLISM_AND_GLYCINE_DEGRADATION	0.295194	0.301371	0.294551	0.020534	0.0405469
REACTOME_GOLGI_ASSOCIATED_VESICLE_BIOGENESIS	0.396599	0.398368	0.400456	0.00498199	0.0127906
REACTOME_GOLGI_CISTERNAE_PERICENTRIOLAR_STACK_REORGANIZATION	0.377084	0.387329	0.39548	1.1e-07	2.09e-06
REACTOME_GOLGI_TO_ER_RETROGRADE_TRANSPORT	0.333032	0.334947	0.343859	2.36e-09	2.03e-07
REACTOME_GP1B_IX_V_ACTIVATION_SIGNALLING	0.303275	0.304118	0.303956	0.952303	0.959193
REACTOME_GPCR_LIGAND_BINDING	0.0309922	0.0306499	0.0333489	0.398	0.464462
REACTOME_GPVI_MEDIATED_ACTIVATION_CASCADE	0.257223	0.255921	0.254333	0.880336	0.898201
REACTOME_GRB2_EVENTS_IN_ERBB2_SIGNALING	0.23039	0.234465	0.237261	0.0155756	0.0323302
REACTOME_GRB2_SOS_PROVIDES_LINKAGE_TO_MAPK_SIGNALING_FOR_INTEGRINS	0.378052	0.394391	0.399537	0.180065	0.246348
REACTOME_GRB7_EVENTS_IN_ERBB2_SIGNALING	0.267034	0.270511	0.257133	0.0495992	0.0850138
REACTOME_GROWTH_HORMONE_RECEPTOR_SIGNALING	0.272912	0.269848	0.271625	0.259176	0.334123
REACTOME_HATS_ACETYLATE_HISTONES	0.378957	0.378047	0.379171	0.166043	0.229594
REACTOME_HCMV_EARLY_EVENTS	0.382434	0.385356	0.389525	4.19e-09	3.16e-07
REACTOME_HCMV_INFECTION	0.378066	0.382046	0.386412	2.68e-12	1.62e-09
REACTOME_HCMV_LATE_EVENTS	0.393563	0.397855	0.400827	9.86e-10	1.19e-07
REACTOME_HDACS_DEACETYLATE_HISTONES	0.417253	0.415288	0.415672	0.398828	0.464829
REACTOME_HDL_ASSEMBLY	0.300853	0.305433	0.306615	0.151752	0.212429
REACTOME_HDL_CLEARANCE	0.38886	0.409309	0.389512	0.000487	0.001907
REACTOME_HDL_REMODELING	0.208275	0.215253	0.209278	0.075896	0.11904
REACTOME_HDMS_DEMETHYLATE_HISTONES	0.395282	0.390427	0.385722	0.0300838	0.0560203
REACTOME_HDR_THROUGH_HOMOLOGOUS_RECOMBINATION_HRR	0.297191	0.295159	0.30097	0.00181847	0.00563601
REACTOME_HDR_THROUGH_MMEJ_ALT_NHEJ	0.40907	0.407653	0.411149	0.00228466	0.00675388
REACTOME_HDR_THROUGH_SINGLE_STRAND_ANNEALING_SSA	0.307884	0.304653	0.311866	0.00210606	0.00634272
REACTOME_HEDGEHOG_LIGAND_BIOGENESIS	0.439412	0.447447	0.452252	4.44e-08	1.19e-06
REACTOME_HEDGEHOG_OFF_STATE	0.410842	0.412749	0.414707	0.00147771	0.0047423
REACTOME_HEDGEHOG_ON_STATE	0.415874	0.4193	0.422063	5.63e-05	0.000311
REACTOME_HEME_BIOSYNTHESIS	0.290872	0.299404	0.301788	0.0211346	0.0414503
REACTOME_HEME_DEGRADATION	0.320118	0.318759	0.31367	0.0156696	0.0324137
REACTOME_HEME_SIGNALING	0.379135	0.379081	0.375168	0.00340923	0.00927571
REACTOME_HEMOSTASIS	0.267817	0.268872	0.271034	0.0136842	0.0291163
REACTOME_HEPARAN_SULFATE_HEPARIN_HS_GAG_METABOLISM	0.211017	0.212462	0.214194	0.0198991	0.039623
REACTOME_HIGHLY_CALCIUM_PERMEABLE_NICOTINIC_ACETYLCHOLINE_RECEPTORS	-0.111972	-0.111317	-0.1066	0.233288	0.306646
REACTOME_HIGHLY_CALCIUM_PERMEABLE_POSTSYNAPTIC_NICOTINIC_ACETYLCHOLINE_RECEPTORS	-0.114894	-0.115757	-0.107655	0.0245718	0.047088
REACTOME_HIGHLY_SODIUM_PERMEABLE_POSTSYNAPTIC_ACETYLCHOLINE_NICOTINIC_RECEPTORS	-0.119348	-0.112488	-0.113308	0.38031	0.451089
REACTOME_HISTIDINE_CATABOLISM	0.0995945	0.107393	0.0926629	0.0111434	0.0250214
REACTOME_HIV_ELONGATION_ARREST_AND_RECOVERY	0.374788	0.382193	0.386876	6.29e-07	8.13e-06
REACTOME_HIV_INFECTION	0.408565	0.413372	0.415779	2.16e-10	4.88e-08
REACTOME_HIV_LIFE_CYCLE	0.378783	0.382977	0.385308	7.72e-09	3.99e-07
REACTOME_HIV_TRANSCRIPTION_ELONGATION	0.354857	0.364513	0.365742	6.62e-06	4.89e-05
REACTOME_HIV_TRANSCRIPTION_INITIATION	0.361448	0.363229	0.36595	0.00274758	0.0078071
REACTOME_HOMOLOGOUS_DNA_PAIRING_AND_STRAND_EXCHANGE	0.29568	0.291009	0.297398	0.00257817	0.007458
REACTOME_HOMOLOGY_DIRECTED_REPAIR	0.318987	0.313934	0.319105	0.00137186	0.00446593
REACTOME_HORMONE_LIGAND_BINDING_RECEPTORS	-0.151946	-0.14649	-0.149712	0.396544	0.464259
REACTOME_HOST_INTERACTIONS_OF_HIV_FACTORS	0.441337	0.446954	0.451712	1.29e-08	5.52e-07
REACTOME_HS_GAG_BIOSYNTHESIS	0.172265	0.174727	0.176289	0.0203466	0.0403808
REACTOME_HS_GAG_DEGRADATION	0.325103	0.329747	0.331543	0.0279765	0.0526925
REACTOME_HSF1_ACTIVATION	0.362733	0.385826	0.390313	1.39e-07	2.54e-06
REACTOME_HSF1_DEPENDENT_TRANSACTIVATION	0.338994	0.35985	0.36315	4.6e-08	1.19e-06
REACTOME_HSP90_CHAPERONE_CYCLE_FOR_STEROID_HORMONE_RECEPTORS_SHR_IN_THE_PRESENCE_OF_LIGAND	0.355875	0.368535	0.372296	9.01e-08	1.85e-06
REACTOME_HUR_ELAVL1_BINDS_AND_STABILIZES_MRNA	0.393227	0.393256	0.397468	0.00218462	0.00650457
REACTOME_HYALURONAN_BIOSYNTHESIS_AND_EXPORT	0.0947682	0.0724505	0.094155	0.00218496	0.00650457
REACTOME_HYALURONAN_METABOLISM	0.262866	0.261802	0.270349	0.00133225	0.00436843
REACTOME_HYALURONAN_UPTAKE_AND_DEGRADATION	0.32986	0.333056	0.336585	0.000642	0.00241764
REACTOME_HYDROLYSIS_OF_LPC	0.138682	0.131046	0.134588	0.157873	0.220146
REACTOME_IKBA_VARIANT_LEADS_TO_EDA_ID	0.403601	0.400634	0.406487	0.00306543	0.00853605
REACTOME_IKK_COMPLEX_RECRUITMENT_MEDIATED_BY_RIP1	0.360867	0.357614	0.361109	0.00957318	0.0223005
REACTOME_IL_6_TYPE_CYTOKINE_RECEPTOR_LIGAND_INTERACTIONS	0.195462	0.196094	0.198218	0.483541	0.545642
REACTOME_IMMUNOREGULATORY_INTERACTIONS_BETWEEN_A_LYMPHOID_AND_A_NON_LYMPHOID_CELL	0.12449	0.134686	0.13734	0.0259817	0.0492944
REACTOME_INACTIVATION_OF_CDC42_AND_RAC1	0.267102	0.242968	0.252899	0.00328153	0.00905422
REACTOME_INACTIVATION_OF_CSF3_G_CSF_SIGNALING	0.399008	0.397647	0.401318	0.0134408	0.0287564
REACTOME_INCRETIN_SYNTHESIS_SECRETION_AND_INACTIVATION	0.101086	0.100365	0.101598	0.284128	0.358128
REACTOME_INFECTION_WITH_MYCOBACTERIUM_TUBERCULOSIS	0.423903	0.427426	0.432937	1e-06	1.14e-05
REACTOME_INFECTIOUS_DISEASE	0.361518	0.364652	0.366679	5.72e-10	8.85e-08
REACTOME_INFLAMMASOMES	0.367868	0.361861	0.368391	0.15159	0.212367
REACTOME_INFLUENZA_INFECTION	0.471307	0.477074	0.478	8.48e-07	1.02e-05
REACTOME_INHIBITION_OF_DNA_RECOMBINATION_AT_TELOMERE	0.416827	0.422281	0.423178	5.22e-05	0.000295
REACTOME_INHIBITION_OF_REPLICATION_INITIATION_OF_DAMAGED_DNA_BY_RB1_E2F1	0.318313	0.319192	0.321369	0.0503525	0.0858982
REACTOME_INHIBITION_OF_THE_PROTEOLYTIC_ACTIVITY_OF_APC_C_REQUIRED_FOR_THE_ONSET_OF_ANAPHASE_BY_MITOTIC_SPINDLE_CHECKPOINT_COMPONENTS	0.30393	0.307561	0.318372	3.18e-06	2.71e-05
REACTOME_INITIAL_TRIGGERING_OF_COMPLEMENT	0.361442	0.374759	0.364819	0.0246591	0.0471808
REACTOME_INITIATION_OF_NUCLEAR_ENVELOPE_NE_REFORMATION	0.414829	0.422598	0.431623	8.22e-08	1.75e-06
REACTOME_INLA_MEDIATED_ENTRY_OF_LISTERIA_MONOCYTOGENES_INTO_HOST_CELLS	0.474699	0.47696	0.476841	0.605636	0.661159
REACTOME_INLB_MEDIATED_ENTRY_OF_LISTERIA_MONOCYTOGENES_INTO_HOST_CELL	0.429155	0.43209	0.433576	0.00269576	0.00770826
REACTOME_INNATE_IMMUNE_SYSTEM	0.280672	0.284193	0.286612	0.000939	0.00330791
REACTOME_INOSITOL_PHOSPHATE_METABOLISM	0.257243	0.26081	0.257191	0.0795386	0.123894
REACTOME_INSERTION_OF_TAIL_ANCHORED_PROTEINS_INTO_THE_ENDOPLASMIC_RETICULUM_MEMBRANE	0.41749	0.423637	0.423867	0.00140068	0.00454341
REACTOME_INSULIN_PROCESSING	0.277265	0.273728	0.277934	0.00275821	0.00781417
REACTOME_INSULIN_RECEPTOR_RECYCLING	0.245269	0.251156	0.25326	0.00169841	0.00538374
REACTOME_INSULIN_RECEPTOR_SIGNALLING_CASCADE	0.204849	0.204325	0.205027	0.657718	0.708192
REACTOME_INTEGRATION_OF_ENERGY_METABOLISM	0.244829	0.2487	0.245108	0.0461687	0.0806187
REACTOME_INTEGRATION_OF_PROVIRUS	0.422168	0.428401	0.43492	1.06e-06	1.16e-05
REACTOME_INTEGRIN_CELL_SURFACE_INTERACTIONS	0.359155	0.35573	0.35489	0.700701	0.744726
REACTOME_INTEGRIN_SIGNALING	0.348893	0.352511	0.356064	0.273419	0.348267
REACTOME_INTERACTION_BETWEEN_L1_AND_ANKYRINS	0.172401	0.164326	0.163077	0.0131472	0.0282577
REACTOME_INTERACTION_WITH_CUMULUS_CELLS_AND_THE_ZONA_PELLUCIDA	-0.0441751	-0.043496	-0.0399962	0.0535655	0.0901258
REACTOME_INTERACTIONS_OF_REV_WITH_HOST_CELLULAR_PROTEINS	0.420245	0.425307	0.42967	1.46e-05	9.68e-05
REACTOME_INTERACTIONS_OF_VPR_WITH_HOST_CELLULAR_PROTEINS	0.406318	0.412695	0.41577	1.46e-07	2.64e-06
REACTOME_INTERCONVERSION_OF_NUCLEOTIDE_DI_AND_TRIPHOSPHATES	0.32341	0.32998	0.334087	3.57e-06	2.98e-05
REACTOME_INTERFERON_ALPHA_BETA_SIGNALING	0.365407	0.369084	0.368687	0.591946	0.647946
REACTOME_INTERFERON_GAMMA_SIGNALING	0.316864	0.320838	0.313658	0.321735	0.394273
REACTOME_INTERFERON_SIGNALING	0.337345	0.33754	0.337739	0.654792	0.705881
REACTOME_INTERLEUKIN_1_FAMILY_SIGNALING	0.356353	0.357841	0.361277	0.0111652	0.0250214
REACTOME_INTERLEUKIN_1_PROCESSING	0.31506	0.314943	0.316687	0.288254	0.361817
REACTOME_INTERLEUKIN_1_SIGNALING	0.398191	0.397362	0.402141	0.00308994	0.00858797
REACTOME_INTERLEUKIN_10_SIGNALING	0.243734	0.241929	0.246136	0.277868	0.352199
REACTOME_INTERLEUKIN_12_FAMILY_SIGNALING	0.369375	0.371878	0.375219	0.00399881	0.0106297
REACTOME_INTERLEUKIN_12_SIGNALING	0.391297	0.393144	0.39682	0.0052888	0.0134448
REACTOME_INTERLEUKIN_15_SIGNALING	0.392911	0.394071	0.396941	0.179303	0.24549
REACTOME_INTERLEUKIN_17_SIGNALING	0.325044	0.325213	0.326388	0.344256	0.415679
REACTOME_INTERLEUKIN_18_SIGNALING	0.157333	0.167042	0.168606	0.408189	0.4733
REACTOME_INTERLEUKIN_2_FAMILY_SIGNALING	0.296438	0.289556	0.292238	0.31859	0.391856
REACTOME_INTERLEUKIN_2_SIGNALING	0.303362	0.304828	0.312624	0.0209289	0.0411754
REACTOME_INTERLEUKIN_20_FAMILY_SIGNALING	0.19345	0.194944	0.196896	0.419059	0.482997
REACTOME_INTERLEUKIN_21_SIGNALING	0.361634	0.358894	0.36357	0.288137	0.361817
REACTOME_INTERLEUKIN_23_SIGNALING	0.261144	0.257241	0.261721	0.475024	0.5367
REACTOME_INTERLEUKIN_27_SIGNALING	0.372088	0.367645	0.370283	0.106218	0.157199
REACTOME_INTERLEUKIN_3_INTERLEUKIN_5_AND_GM_CSF_SIGNALING	0.359757	0.354976	0.356972	0.395278	0.463377
REACTOME_INTERLEUKIN_35_SIGNALLING	0.377232	0.372375	0.374016	0.321321	0.394162
REACTOME_INTERLEUKIN_36_PATHWAY	-0.127282	-0.12623	-0.116373	0.00324893	0.00897796
REACTOME_INTERLEUKIN_37_SIGNALING	0.324592	0.323756	0.325335	0.629427	0.682602
REACTOME_INTERLEUKIN_4_AND_INTERLEUKIN_13_SIGNALING	0.27622	0.277314	0.281358	0.0243137	0.0467671
REACTOME_INTERLEUKIN_6_FAMILY_SIGNALING	0.257609	0.2592	0.263025	0.109435	0.161039
REACTOME_INTERLEUKIN_6_SIGNALING	0.429235	0.430943	0.432939	0.323707	0.39537
REACTOME_INTERLEUKIN_7_SIGNALING	0.262898	0.264394	0.268214	0.231934	0.305531
REACTOME_INTERLEUKIN_9_SIGNALING	0.34002	0.343149	0.345498	0.252278	0.327798
REACTOME_INTERLEUKIN_RECEPTOR_SHC_SIGNALING	0.30914	0.300477	0.3043	0.430357	0.493629
REACTOME_INTESTINAL_ABSORPTION	0.245603	0.252654	0.234676	0.108537	0.159847
REACTOME_INTRA_GOLGI_AND_RETROGRADE_GOLGI_TO_ER_TRAFFIC	0.337358	0.336782	0.343219	2.07e-09	1.97e-07
REACTOME_INTRA_GOLGI_TRAFFIC	0.338326	0.335717	0.338688	0.000233	0.00103131
REACTOME_INTRACELLULAR_SIGNALING_BY_SECOND_MESSENGERS	0.340665	0.343078	0.345495	0.000174	0.000794
REACTOME_INTRAFLAGELLAR_TRANSPORT	0.36471	0.364533	0.363964	0.659419	0.709425
REACTOME_INTRINSIC_PATHWAY_FOR_APOPTOSIS	0.329887	0.333759	0.337354	6.65e-08	1.49e-06
REACTOME_INTRINSIC_PATHWAY_OF_FIBRIN_CLOT_FORMATION	0.181968	0.186539	0.188753	0.0222709	0.0434081
REACTOME_INWARDLY_RECTIFYING_K_CHANNELS	0.152086	0.151183	0.150563	0.102238	0.152809
REACTOME_ION_CHANNEL_TRANSPORT	0.202076	0.20283	0.202551	0.355514	0.426994
REACTOME_ION_HOMEOSTASIS	0.239287	0.239943	0.240768	0.96594	0.971847
REACTOME_ION_TRANSPORT_BY_P_TYPE_ATPASES	0.24396	0.242306	0.24097	0.0381032	0.0684873
REACTOME_IONOTROPIC_ACTIVITY_OF_KAINATE_RECEPTORS	0.14885	0.152155	0.154818	0.0618144	0.100796
REACTOME_IRAK1_RECRUITS_IKK_COMPLEX	0.367272	0.364775	0.367398	0.00511265	0.013052
REACTOME_IRAK2_MEDIATED_ACTIVATION_OF_TAK1_COMPLEX	0.41524	0.414292	0.414687	0.875579	0.89486
REACTOME_IRAK4_DEFICIENCY_TLR2_4	0.295006	0.312651	0.32819	0.022346	0.0434906
REACTOME_IRE1ALPHA_ACTIVATES_CHAPERONES	0.405882	0.412321	0.414649	9.1e-05	0.000455
REACTOME_IRF3_MEDIATED_ACTIVATION_OF_TYPE_1_IFN	0.159044	0.165102	0.175062	0.0309776	0.0575662
REACTOME_IRF3_MEDIATED_INDUCTION_OF_TYPE_I_IFN	0.367427	0.367581	0.36921	0.273079	0.348079
REACTOME_IRON_UPTAKE_AND_TRANSPORT	0.327231	0.336988	0.337177	1.63e-05	0.000107
REACTOME_IRS_ACTIVATION	0.298599	0.301352	0.294901	0.296419	0.370574
REACTOME_IRS_MEDIATED_SIGNALLING	0.177467	0.177737	0.179375	0.466244	0.527683
REACTOME_JNK_C_JUN_KINASES_PHOSPHORYLATION_AND_ACTIVATION_MEDIATED_BY_ACTIVATED_HUMAN_TAK1	0.319323	0.320567	0.323956	9.1e-05	0.000455
REACTOME_JOSEPHIN_DOMAIN_DUBS	0.388345	0.393596	0.392035	0.0021606	0.00645463
REACTOME_KERATAN_SULFATE_BIOSYNTHESIS	0.207142	0.210874	0.210367	0.506626	0.567446
REACTOME_KERATAN_SULFATE_DEGRADATION	0.369828	0.371288	0.365021	0.35991	0.430845
REACTOME_KERATAN_SULFATE_KERATIN_METABOLISM	0.263169	0.267261	0.268394	0.356631	0.428052
REACTOME_KERATINIZATION	-0.170915	-0.170789	-0.1689	0.322412	0.394793
REACTOME_KETONE_BODY_METABOLISM	0.225717	0.23793	0.231665	0.149369	0.209417
REACTOME_KILLING_MECHANISMS	0.209386	0.216938	0.21892	0.00892391	0.020977
REACTOME_KINESINS	0.221036	0.217341	0.228409	1.02e-06	1.15e-05
REACTOME_KSRP_KHSRP_BINDS_AND_DESTABILIZES_MRNA	0.340967	0.342917	0.347299	8.81e-08	1.83e-06
REACTOME_L1CAM_INTERACTIONS	0.319184	0.317494	0.31935	0.135254	0.192611
REACTOME_LAGGING_STRAND_SYNTHESIS	0.328197	0.329905	0.337929	0.000137	0.000651
REACTOME_LAMININ_INTERACTIONS	0.446492	0.4378	0.436366	0.258633	0.333899
REACTOME_LATE_ENDOSOMAL_MICROAUTOPHAGY	0.393538	0.395613	0.396426	0.0583732	0.0958762
REACTOME_LDL_CLEARANCE	0.389441	0.395452	0.393602	0.340203	0.411885
REACTOME_LDL_REMODELING	0.142329	0.156524	0.157292	0.250965	0.326326
REACTOME_LECTIN_PATHWAY_OF_COMPLEMENT_ACTIVATION	0.0541707	0.055104	0.0419043	0.0772991	0.120822
REACTOME_LEISHMANIA_INFECTION	0.201759	0.201266	0.202581	0.410534	0.47541
REACTOME_LEUKOTRIENE_RECEPTORS	0.0444969	0.0530316	0.0501274	0.034474	0.0630919
REACTOME_LGI_ADAM_INTERACTIONS	-0.0137359	-0.0166792	-0.0141136	0.191355	0.257703
REACTOME_LIGAND_RECEPTOR_INTERACTIONS	0.119278	0.0993763	0.101414	0.0451469	0.0792589
REACTOME_LINOLEIC_ACID_LA_METABOLISM	0.28867	0.295363	0.300046	0.000538	0.00207362
REACTOME_LIPID_PARTICLE_ORGANIZATION	0.0946857	0.098017	0.0912339	0.202342	0.271691
REACTOME_LIPOPHAGY	0.328639	0.333322	0.332707	0.084757	0.130451
REACTOME_LISTERIA_MONOCYTOGENES_ENTRY_INTO_HOST_CELLS	0.419299	0.41921	0.420242	0.140605	0.198514
REACTOME_LONG_TERM_POTENTIATION	0.123874	0.118165	0.116769	0.193954	0.260999
REACTOME_LOSS_OF_FUNCTION_OF_MECP2_IN_RETT_SYNDROME	0.419396	0.417431	0.416102	0.0720252	0.113934
REACTOME_LOSS_OF_FUNCTION_OF_SMAD2_3_IN_CANCER	0.478647	0.475594	0.471966	0.0115145	0.0256982
REACTOME_LOSS_OF_MECP2_BINDING_ABILITY_TO_THE_NCOR_SMRT_COMPLEX	0.477531	0.473341	0.467262	6.01e-06	4.48e-05
REACTOME_LRR_FLII_INTERACTING_PROTEIN_1_LRRFIP1_ACTIVATES_TYPE_I_IFN_PRODUCTION	0.502321	0.500811	0.50136	0.243475	0.317958
REACTOME_LTC4_CYSLTR_MEDIATED_IL4_PRODUCTION	0.148993	0.167547	0.157671	0.0780938	0.121958
REACTOME_LYSINE_CATABOLISM	0.333759	0.331712	0.324302	0.015668	0.0324137
REACTOME_LYSOSOME_VESICLE_BIOGENESIS	0.363456	0.367034	0.36996	2.87e-05	0.000174
REACTOME_LYSOSPHINGOLIPID_AND_LPA_RECEPTORS	0.0384554	0.0398714	0.0419615	0.492219	0.554398
REACTOME_M_PHASE	0.376977	0.377656	0.383137	6.2e-07	8.13e-06
REACTOME_MAP2K_AND_MAPK_ACTIVATION	0.369108	0.378856	0.379001	0.0558526	0.093002
REACTOME_MAP3K8_TPL2_DEPENDENT_MAPK1_3_ACTIVATION	0.431446	0.429569	0.432482	0.00168363	0.00535567
REACTOME_MAPK_FAMILY_SIGNALING_CASCADES	0.297836	0.29913	0.30097	0.00172885	0.00541388
REACTOME_MAPK_TARGETS_NUCLEAR_EVENTS_MEDIATED_BY_MAP_KINASES	0.35098	0.353142	0.35211	0.243675	0.31799
REACTOME_MAPK1_ERK2_ACTIVATION	0.435418	0.433637	0.433915	0.801025	0.830826
REACTOME_MAPK3_ERK1_ACTIVATION	0.409262	0.407659	0.413301	0.00361089	0.00971131
REACTOME_MAPK6_MAPK4_SIGNALING	0.384141	0.387434	0.390605	1.76e-06	1.69e-05
REACTOME_MASTL_FACILITATES_MITOTIC_PROGRESSION	0.346281	0.354086	0.361177	8.42e-06	5.97e-05
REACTOME_MATURATION_OF_PROTEIN_3A	0.216876	0.21596	0.222729	0.00572129	0.0142246
REACTOME_MATURATION_OF_SARS_COV_1_NUCLEOPROTEIN	0.430716	0.432005	0.433188	0.325808	0.397113
REACTOME_MATURATION_OF_SARS_COV_1_SPIKE_PROTEIN	0.534039	0.537606	0.538632	0.0215181	0.0421512
REACTOME_MATURATION_OF_SARS_COV_2_NUCLEOPROTEIN	0.435195	0.434962	0.43865	0.000459	0.0018195
REACTOME_MATURATION_OF_SARS_COV_2_SPIKE_PROTEIN	0.377348	0.378512	0.382277	1.56e-05	0.000103
REACTOME_MECP2_REGULATES_NEURONAL_RECEPTORS_AND_CHANNELS	0.249543	0.24533	0.245016	0.931081	0.941484
REACTOME_MECP2_REGULATES_TRANSCRIPTION_FACTORS	0.226693	0.222334	0.215776	0.000708	0.00261664
REACTOME_MECP2_REGULATES_TRANSCRIPTION_OF_NEURONAL_LIGANDS	0.203022	0.200617	0.198972	0.736345	0.774424
REACTOME_MEIOSIS	0.279894	0.276265	0.279513	0.00624741	0.0152808
REACTOME_MEIOTIC_RECOMBINATION	0.252316	0.248787	0.251916	0.0263487	0.0499383
REACTOME_MEIOTIC_SYNAPSIS	0.304686	0.300542	0.304494	0.00623819	0.0152808
REACTOME_MELANIN_BIOSYNTHESIS	-0.0103638	-0.00704397	-0.019024	0.00351932	0.00947912
REACTOME_MEMBRANE_TRAFFICKING	0.342563	0.343867	0.346266	3.54e-10	7.12e-08
REACTOME_MET_ACTIVATES_PI3K_AKT_SIGNALING	0.441527	0.434314	0.439535	0.205773	0.275653
REACTOME_MET_ACTIVATES_PTK2_SIGNALING	0.387161	0.377281	0.379165	0.121913	0.175687
REACTOME_MET_ACTIVATES_PTPN11	0.454689	0.450813	0.454174	0.23538	0.3085
REACTOME_MET_ACTIVATES_RAP1_AND_RAC1	0.375721	0.375664	0.378918	0.114761	0.167318
REACTOME_MET_ACTIVATES_RAS_SIGNALING	0.406543	0.398443	0.391219	0.227724	0.301301
REACTOME_MET_INTERACTS_WITH_TNS_PROTEINS	0.400667	0.392307	0.395281	0.133682	0.190824
REACTOME_MET_PROMOTES_CELL_MOTILITY	0.374676	0.369874	0.371153	0.0989972	0.149141
REACTOME_MET_RECEPTOR_ACTIVATION	0.367316	0.376718	0.376079	0.233217	0.306646
REACTOME_MET_RECEPTOR_RECYCLING	0.304308	0.301471	0.304864	0.0797857	0.124065
REACTOME_METABOLIC_DISORDERS_OF_BIOLOGICAL_OXIDATION_ENZYMES	0.189278	0.205214	0.198307	0.0316142	0.0583895
REACTOME_METABOLISM_OF_AMINE_DERIVED_HORMONES	-0.0817451	-0.0826123	-0.0920579	3.25e-05	0.000193
REACTOME_METABOLISM_OF_AMINO_ACIDS_AND_DERIVATIVES	0.365389	0.372686	0.369919	0.000417	0.00168804
REACTOME_METABOLISM_OF_ANGIOTENSINOGEN_TO_ANGIOTENSINS	0.319193	0.321997	0.313845	0.0128291	0.0277427
REACTOME_METABOLISM_OF_CARBOHYDRATES	0.287739	0.292426	0.29312	7.23e-05	0.000376
REACTOME_METABOLISM_OF_COFACTORS	0.304046	0.306962	0.310189	0.0227783	0.0441894
REACTOME_METABOLISM_OF_FAT_SOLUBLE_VITAMINS	0.20979	0.226245	0.218641	0.0184437	0.037258
REACTOME_METABOLISM_OF_FOLATE_AND_PTERINES	0.293357	0.292509	0.295275	0.0812274	0.125767
REACTOME_METABOLISM_OF_INGESTED_SEMET_SEC_MESEC_INTO_H2SE	0.205098	0.210234	0.211543	0.0804526	0.124836
REACTOME_METABOLISM_OF_LIPIDS	0.274314	0.278883	0.277182	0.00550495	0.0138115
REACTOME_METABOLISM_OF_NITRIC_OXIDE_NOS3_ACTIVATION_AND_REGULATION	0.370986	0.378737	0.372172	0.058159	0.095698
REACTOME_METABOLISM_OF_NUCLEOTIDES	0.30833	0.315617	0.318577	1.5e-07	2.68e-06
REACTOME_METABOLISM_OF_POLYAMINES	0.455505	0.466271	0.471083	1.06e-07	2.06e-06
REACTOME_METABOLISM_OF_PORPHYRINS	0.314907	0.321602	0.31787	0.0211373	0.0414503
REACTOME_METABOLISM_OF_RNA	0.402057	0.406103	0.408747	7e-09	3.9e-07
REACTOME_METABOLISM_OF_STEROID_HORMONES	0.129279	0.139607	0.131226	0.022976	0.0444776
REACTOME_METABOLISM_OF_STEROIDS	0.262041	0.269808	0.267206	0.0610823	0.0997824
REACTOME_METABOLISM_OF_VITAMINS_AND_COFACTORS	0.281682	0.286647	0.286406	0.0347398	0.0634501
REACTOME_METABOLISM_OF_WATER_SOLUBLE_VITAMINS_AND_COFACTORS	0.301792	0.305099	0.305502	0.00901904	0.0211731
REACTOME_METAL_ION_SLC_TRANSPORTERS	0.302991	0.309209	0.309506	0.0156612	0.0324137
REACTOME_METAL_SEQUESTRATION_BY_ANTIMICROBIAL_PROTEINS	0.0271903	0.0734506	0.0846792	0.000445	0.00177996
REACTOME_METALLOPROTEASE_DUBS	0.421169	0.416125	0.419494	0.108143	0.15952
REACTOME_METALLOTHIONEINS_BIND_METALS	0.190361	0.280844	0.264855	0.000169	0.000772
REACTOME_METHIONINE_SALVAGE_PATHWAY	0.266407	0.286571	0.28346	0.0341128	0.0625575
REACTOME_METHYLATION	0.360724	0.372619	0.373248	5.19e-06	4.01e-05
REACTOME_MHC_CLASS_II_ANTIGEN_PRESENTATION	0.353791	0.356136	0.360118	0.0683834	0.108966
REACTOME_MICRORNA_MIRNA_BIOGENESIS	0.376971	0.376511	0.379585	0.00335127	0.00917671
REACTOME_MINERALOCORTICOID_BIOSYNTHESIS	0.0419615	0.0494756	0.0356129	0.0255447	0.0487207
REACTOME_MIRO_GTPASE_CYCLE	0.386376	0.376326	0.378944	0.00230762	0.0068026
REACTOME_MISCELLANEOUS_SUBSTRATES	-0.0372811	-0.0322204	-0.0418634	0.0163043	0.0334211
REACTOME_MISCELLANEOUS_TRANSPORT_AND_BINDING_EVENTS	0.220009	0.225695	0.22665	0.00722299	0.017339
REACTOME_MISMATCH_REPAIR	0.397105	0.396923	0.401504	0.00240792	0.00705232
REACTOME_MITOCHONDRIAL_BIOGENESIS	0.332671	0.336833	0.335667	0.229071	0.30238
REACTOME_MITOCHONDRIAL_CALCIUM_ION_TRANSPORT	0.361929	0.369683	0.367537	0.0159332	0.0327717
REACTOME_MITOCHONDRIAL_FATTY_ACID_BETA_OXIDATION	0.33791	0.342992	0.337999	0.0259477	0.0492815
REACTOME_MITOCHONDRIAL_FATTY_ACID_BETA_OXIDATION_OF_SATURATED_FATTY_ACIDS	0.441136	0.446256	0.434715	0.00278627	0.00785538
REACTOME_MITOCHONDRIAL_FATTY_ACID_BETA_OXIDATION_OF_UNSATURATED_FATTY_ACIDS	0.54034	0.545935	0.531628	0.00721139	0.0173342
REACTOME_MITOCHONDRIAL_IRON_SULFUR_CLUSTER_BIOGENESIS	0.22514	0.226127	0.2281	0.259095	0.334123
REACTOME_MITOCHONDRIAL_PROTEIN_IMPORT	0.337689	0.34961	0.350566	4.83e-06	3.78e-05
REACTOME_MITOCHONDRIAL_TRANSLATION	0.350148	0.363996	0.366741	8.03e-06	5.73e-05
REACTOME_MITOCHONDRIAL_TRNA_AMINOACYLATION	0.328854	0.335097	0.334588	0.190439	0.25666
REACTOME_MITOCHONDRIAL_UNCOUPLING	0.133719	0.119407	0.120105	2.84e-05	0.000173
REACTOME_MITOPHAGY	0.434168	0.440586	0.441983	1.99e-05	0.000128
REACTOME_MITOTIC_G1_PHASE_AND_G1_S_TRANSITION	0.366661	0.372979	0.379992	2.19e-08	7.32e-07
REACTOME_MITOTIC_G2_G2_M_PHASES	0.383936	0.385743	0.390689	3.75e-07	5.52e-06
REACTOME_MITOTIC_METAPHASE_AND_ANAPHASE	0.363906	0.367399	0.375665	2.26e-08	7.42e-07
REACTOME_MITOTIC_PROMETAPHASE	0.33618	0.334476	0.340882	2.25e-05	0.000142
REACTOME_MITOTIC_PROPHASE	0.398458	0.400325	0.404839	8.75e-07	1.04e-05
REACTOME_MITOTIC_SPINDLE_CHECKPOINT	0.289308	0.28965	0.300186	1.34e-05	9.04e-05
REACTOME_MITOTIC_TELOPHASE_CYTOKINESIS	0.426611	0.423898	0.430996	0.000156	0.000725
REACTOME_MODULATION_BY_MTB_OF_HOST_IMMUNE_SYSTEM	0.558669	0.558405	0.560777	0.100726	0.150922
REACTOME_MOLECULES_ASSOCIATED_WITH_ELASTIC_FIBRES	0.317801	0.311525	0.31672	0.385435	0.455376
REACTOME_MOLYBDENUM_COFACTOR_BIOSYNTHESIS	0.33961	0.345843	0.343825	0.68412	0.729674
REACTOME_MRNA_CAPPING	0.362493	0.368943	0.369949	0.005785	0.0143436
REACTOME_MRNA_DECAY_BY_3_TO_5_EXORIBONUCLEASE	0.354509	0.358442	0.35956	0.0652307	0.104949
REACTOME_MRNA_DECAY_BY_5_TO_3_EXORIBONUCLEASE	0.364594	0.366922	0.3734	4.82e-06	3.78e-05
REACTOME_MRNA_EDITING	0.10195	0.104598	0.104824	0.659647	0.709425
REACTOME_MRNA_EDITING_C_TO_U_CONVERSION	0.0215486	0.0280386	0.0294862	0.215411	0.286897
REACTOME_MRNA_SPLICING	0.426617	0.428	0.43047	1.62e-06	1.6e-05
REACTOME_MRNA_SPLICING_MINOR_PATHWAY	0.425795	0.429118	0.434246	6.49e-08	1.49e-06
REACTOME_MTOR_SIGNALLING	0.352452	0.354383	0.355085	0.0511889	0.0869154
REACTOME_MTORC1_MEDIATED_SIGNALLING	0.37206	0.376038	0.379941	5.2e-06	4.01e-05
REACTOME_MUCOPOLYSACCHARIDOSES	0.420155	0.425052	0.426372	0.274217	0.348793
REACTOME_MULTIFUNCTIONAL_ANION_EXCHANGERS	0.0869236	0.0900248	0.0759073	0.000124	0.000594
REACTOME_MUSCARINIC_ACETYLCHOLINE_RECEPTORS	-0.138102	-0.14449	-0.146187	0.577415	0.634946
REACTOME_MUSCLE_CONTRACTION	0.188973	0.182969	0.182182	0.0526557	0.0888228
REACTOME_MYD88_INDEPENDENT_TLR4_CASCADE	0.334849	0.330543	0.332312	0.437063	0.500054
REACTOME_MYOCLONIC_EPILEPSY_OF_LAFORA	0.455043	0.458466	0.456801	0.14334	0.201903
REACTOME_MYOGENESIS	0.245378	0.243626	0.239104	0.00763549	0.0182325
REACTOME_N_GLYCAN_ANTENNAE_ELONGATION	0.21061	0.223007	0.223311	2.02e-06	1.85e-05
REACTOME_N_GLYCAN_ANTENNAE_ELONGATION_IN_THE_MEDIAL_TRANS_GOLGI	0.209462	0.214887	0.21738	0.004444	0.011557
REACTOME_N_GLYCAN_TRIMMING_AND_ELONGATION_IN_THE_CIS_GOLGI	0.347859	0.360486	0.365192	0.0072073	0.0173342
REACTOME_N_GLYCAN_TRIMMING_IN_THE_ER_AND_CALNEXIN_CALRETICULIN_CYCLE	0.447028	0.454285	0.452312	0.0131015	0.0282306
REACTOME_NA_CL_DEPENDENT_NEUROTRANSMITTER_TRANSPORTERS	0.112862	0.113776	0.0765465	6.29e-07	8.13e-06
REACTOME_NADE_MODULATES_DEATH_SIGNALLING	0.374312	0.385237	0.38896	0.000106	0.000519
REACTOME_NCAM_SIGNALING_FOR_NEURITE_OUT_GROWTH	0.241377	0.234672	0.233364	0.00928635	0.0217041
REACTOME_NCAM1_INTERACTIONS	0.195444	0.182837	0.179346	0.000986	0.00342408
REACTOME_NECTIN_NECL_TRANS_HETERODIMERIZATION	0.193264	0.196019	0.201923	0.0646997	0.104373
REACTOME_NEDDYLATION	0.329813	0.332808	0.335808	1.48e-09	1.57e-07
REACTOME_NEF_AND_SIGNAL_TRANSDUCTION	0.33593	0.334507	0.338091	0.339642	0.41148
REACTOME_NEF_MEDIATED_CD4_DOWN_REGULATION	0.44309	0.45008	0.455267	0.000458	0.0018195
REACTOME_NEF_MEDIATED_CD8_DOWN_REGULATION	0.428976	0.436733	0.439848	1.8e-08	6.65e-07
REACTOME_NEF_MEDIATED_DOWNREGULATION_OF_MHC_CLASS_I_COMPLEX_CELL_SURFACE_EXPRESSION	0.4364	0.442758	0.44414	0.000445	0.00177996
REACTOME_NEF_MEDIATES_DOWN_MODULATION_OF_CELL_SURFACE_RECEPTORS_BY_RECRUITING_THEM_TO_CLATHRIN_ADAPTERS	0.404595	0.412673	0.41649	3.2e-06	2.72e-05
REACTOME_NEGATIVE_EPIGENETIC_REGULATION_OF_RRNA_EXPRESSION	0.362154	0.362401	0.364103	0.316113	0.389227
REACTOME_NEGATIVE_FEEDBACK_REGULATION_OF_MAPK_PATHWAY	0.493691	0.493795	0.490916	0.0514926	0.0873492
REACTOME_NEGATIVE_REGULATION_OF_ACTIVITY_OF_TFAP2_AP_2_FAMILY_TRANSCRIPTION_FACTORS	0.123654	0.11297	0.124706	4.78e-06	3.78e-05
REACTOME_NEGATIVE_REGULATION_OF_FGFR1_SIGNALING	0.254483	0.251788	0.252268	0.624854	0.678526
REACTOME_NEGATIVE_REGULATION_OF_FGFR2_SIGNALING	0.226051	0.2246	0.225379	0.633736	0.686863
REACTOME_NEGATIVE_REGULATION_OF_FGFR3_SIGNALING	0.26944	0.270125	0.270696	0.401993	0.467313
REACTOME_NEGATIVE_REGULATION_OF_FGFR4_SIGNALING	0.241997	0.241903	0.243938	0.0159817	0.0328342
REACTOME_NEGATIVE_REGULATION_OF_FLT3	0.33725	0.338164	0.342116	0.0803087	0.124771
REACTOME_NEGATIVE_REGULATION_OF_MAPK_PATHWAY	0.346687	0.35331	0.355225	4.68e-05	0.000266
REACTOME_NEGATIVE_REGULATION_OF_MET_ACTIVITY	0.421133	0.419772	0.424317	0.000479	0.00188607
REACTOME_NEGATIVE_REGULATION_OF_NMDA_RECEPTOR_MEDIATED_NEURONAL_TRANSMISSION	0.156479	0.151502	0.149498	0.0568799	0.0941958
REACTOME_NEGATIVE_REGULATION_OF_NOTCH4_SIGNALING	0.487613	0.496184	0.497389	0.000103	0.000504
REACTOME_NEGATIVE_REGULATION_OF_TCF_DEPENDENT_SIGNALING_BY_DVL_INTERACTING_PROTEINS	0.247776	0.247999	0.247025	0.989621	0.991264
REACTOME_NEGATIVE_REGULATION_OF_TCF_DEPENDENT_SIGNALING_BY_WNT_LIGAND_ANTAGONISTS	0.0701363	0.0620428	0.0644357	0.093855	0.142515
REACTOME_NEGATIVE_REGULATION_OF_THE_PI3K_AKT_NETWORK	0.247939	0.251213	0.251553	0.115247	0.167682
REACTOME_NEGATIVE_REGULATORS_OF_DDX58_IFIH1_SIGNALING	0.39608	0.394944	0.399302	0.00122681	0.00410779
REACTOME_NEPHRIN_FAMILY_INTERACTIONS	0.343306	0.340095	0.343863	0.00190735	0.0058316
REACTOME_NERVOUS_SYSTEM_DEVELOPMENT	0.361651	0.361853	0.362769	0.30332	0.376549
REACTOME_NETRIN_1_SIGNALING	0.264846	0.259128	0.256435	0.00116942	0.00394896
REACTOME_NETRIN_MEDIATED_REPULSION_SIGNALS	0.113038	0.117558	0.120175	0.135734	0.193131
REACTOME_NEUREXINS_AND_NEUROLIGINS	0.145627	0.142787	0.142827	0.302237	0.376169
REACTOME_NEUROFASCIN_INTERACTIONS	0.216139	0.208472	0.21373	0.725318	0.76505
REACTOME_NEURONAL_SYSTEM	0.133996	0.133629	0.131739	0.0813896	0.12591
REACTOME_NEUROTOXICITY_OF_CLOSTRIDIUM_TOXINS	0.00330315	0.00686578	0.0144365	7.36e-05	0.000381
REACTOME_NEUROTRANSMITTER_CLEARANCE	0.275699	0.280375	0.256496	0.000108	0.000526
REACTOME_NEUROTRANSMITTER_RECEPTORS_AND_POSTSYNAPTIC_SIGNAL_TRANSMISSION	0.159187	0.157947	0.158325	0.540147	0.599795
REACTOME_NEUROTRANSMITTER_RELEASE_CYCLE	0.167044	0.172662	0.162367	1.21e-05	8.34e-05
REACTOME_NEUTROPHIL_DEGRANULATION	0.330066	0.336697	0.341087	1.35e-06	1.38e-05
REACTOME_NF_KB_ACTIVATION_THROUGH_FADD_RIP_1_PATHWAY_MEDIATED_BY_CASPASE_8_AND_10	0.340724	0.336788	0.339781	0.0651843	0.104949
REACTOME_NF_KB_IS_ACTIVATED_AND_SIGNALS_SURVIVAL	0.45074	0.455568	0.455789	0.0025794	0.007458
REACTOME_NGF_INDEPENDANT_TRKA_ACTIVATION	-0.0803762	-0.0949492	-0.0962579	0.450067	0.512662
REACTOME_NGF_STIMULATED_TRANSCRIPTION	0.281593	0.283318	0.282611	0.427259	0.490697
REACTOME_NICOTINAMIDE_SALVAGING	0.31497	0.312035	0.308523	0.112812	0.165069
REACTOME_NICOTINATE_METABOLISM	0.255562	0.259976	0.258511	0.170743	0.235553
REACTOME_NITRIC_OXIDE_STIMULATES_GUANYLATE_CYCLASE	0.192859	0.179117	0.172631	0.000961	0.00337263
REACTOME_NOD1_2_SIGNALING_PATHWAY	0.363034	0.36454	0.366453	0.00135815	0.00444531
REACTOME_NON_INTEGRIN_MEMBRANE_ECM_INTERACTIONS	0.372546	0.370574	0.371463	0.691249	0.73641
REACTOME_NONCANONICAL_ACTIVATION_OF_NOTCH3	0.44621	0.455722	0.455395	0.00351834	0.00947912
REACTOME_NONHOMOLOGOUS_END_JOINING_NHEJ	0.398301	0.393366	0.394305	0.079515	0.123894
REACTOME_NONSENSE_MEDIATED_DECAY_NMD	0.48359	0.489149	0.488903	0.00203326	0.00616449
REACTOME_NOREPINEPHRINE_NEUROTRANSMITTER_RELEASE_CYCLE	0.186474	0.179601	0.170993	1.84e-06	1.72e-05
REACTOME_NOSTRIN_MEDIATED_ENOS_TRAFFICKING	0.44541	0.438244	0.428461	5.55e-05	0.000309
REACTOME_NOTCH_HLH_TRANSCRIPTION_PATHWAY	0.402134	0.397183	0.384728	7.08e-06	5.14e-05
REACTOME_NOTCH1_INTRACELLULAR_DOMAIN_REGULATES_TRANSCRIPTION	0.382005	0.378294	0.373597	0.000276	0.00117687
REACTOME_NOTCH2_ACTIVATION_AND_TRANSMISSION_OF_SIGNAL_TO_THE_NUCLEUS	0.388978	0.392156	0.389472	0.395093	0.463377
REACTOME_NOTCH2_INTRACELLULAR_DOMAIN_REGULATES_TRANSCRIPTION	0.278956	0.273719	0.272431	0.241826	0.31626
REACTOME_NOTCH3_ACTIVATION_AND_TRANSMISSION_OF_SIGNAL_TO_THE_NUCLEUS	0.397669	0.401601	0.396819	0.142642	0.201077
REACTOME_NOTCH3_INTRACELLULAR_DOMAIN_REGULATES_TRANSCRIPTION	0.334733	0.325053	0.319488	0.00136563	0.00446173
REACTOME_NOTCH4_ACTIVATION_AND_TRANSMISSION_OF_SIGNAL_TO_THE_NUCLEUS	0.438295	0.44325	0.420888	5.02e-05	0.000284
REACTOME_NOTCH4_INTRACELLULAR_DOMAIN_REGULATES_TRANSCRIPTION	0.381871	0.371835	0.351008	1.24e-06	1.3e-05
REACTOME_NR1H2_AND_NR1H3_MEDIATED_SIGNALING	0.340946	0.340389	0.338459	0.0664216	0.10677
REACTOME_NR1H2_NR1H3_REGULATE_GENE_EXPRESSION_LINKED_TO_GLUCONEOGENESIS	0.280766	0.302251	0.29074	0.019603	0.039206
REACTOME_NR1H2_NR1H3_REGULATE_GENE_EXPRESSION_LINKED_TO_LIPOGENESIS	0.302085	0.320419	0.31849	0.00102986	0.00357097
REACTOME_NR1H2_NR1H3_REGULATE_GENE_EXPRESSION_LINKED_TO_TRIGLYCERIDE_LIPOLYSIS_IN_ADIPOSE	0.257703	0.269048	0.262788	0.0628725	0.102154
REACTOME_NR1H2_NR1H3_REGULATE_GENE_EXPRESSION_TO_CONTROL_BILE_ACID_HOMEOSTASIS	0.322108	0.329711	0.322938	0.0110758	0.0249343
REACTOME_NR1H2_NR1H3_REGULATE_GENE_EXPRESSION_TO_LIMIT_CHOLESTEROL_UPTAKE	0.286363	0.298866	0.290098	0.0462508	0.0806493
REACTOME_NR1H3_NR1H2_REGULATE_GENE_EXPRESSION_LINKED_TO_CHOLESTEROL_TRANSPORT_AND_EFFLUX	0.354557	0.350043	0.350181	0.124566	0.178941
REACTOME_NRAGE_SIGNALS_DEATH_THROUGH_JNK	0.296793	0.291234	0.288735	0.000657	0.00245379
REACTOME_NRCAM_INTERACTIONS	0.272518	0.25745	0.259513	0.00346853	0.00939826
REACTOME_NRIF_SIGNALS_CELL_DEATH_FROM_THE_NUCLEUS	0.410158	0.415611	0.415145	0.0135739	0.028978
REACTOME_NS1_MEDIATED_EFFECTS_ON_HOST_PATHWAYS	0.37812	0.380068	0.384726	1.05e-06	1.16e-05
REACTOME_NTRK2_ACTIVATES_RAC1	0.166048	0.155609	0.159111	0.495003	0.55684
REACTOME_NUCLEAR_ENVELOPE_BREAKDOWN	0.391515	0.395368	0.402103	2.99e-07	4.63e-06
REACTOME_NUCLEAR_ENVELOPE_NE_REASSEMBLY	0.366608	0.370399	0.378923	6.62e-11	2e-08
REACTOME_NUCLEAR_EVENTS_KINASE_AND_TRANSCRIPTION_FACTOR_ACTIVATION	0.309924	0.316081	0.311321	0.323941	0.39537
REACTOME_NUCLEAR_EVENTS_STIMULATED_BY_ALK_SIGNALING_IN_CANCER	0.446673	0.451261	0.453133	0.00392026	0.0104502
REACTOME_NUCLEAR_IMPORT_OF_REV_PROTEIN	0.423711	0.42765	0.431266	6.09e-05	0.000328
REACTOME_NUCLEAR_PORE_COMPLEX_NPC_DISASSEMBLY	0.398329	0.402997	0.407787	7.62e-06	5.49e-05
REACTOME_NUCLEAR_RECEPTOR_TRANSCRIPTION_PATHWAY	0.202537	0.210215	0.20317	0.00141045	0.00456694
REACTOME_NUCLEAR_SIGNALING_BY_ERBB4	0.24147	0.241832	0.245893	4.48e-05	0.000257
REACTOME_NUCLEOTIDE_BINDING_DOMAIN_LEUCINE_RICH_REPEAT_CONTAINING_RECEPTOR_NLR_SIGNALING_PATHWAYS	0.36223	0.362084	0.365286	0.0152287	0.0317557
REACTOME_NUCLEOTIDE_BIOSYNTHESIS	0.399307	0.404269	0.41236	3.54e-08	1.09e-06
REACTOME_NUCLEOTIDE_CATABOLISM	0.267945	0.272801	0.271961	0.104609	0.155838
REACTOME_NUCLEOTIDE_EXCISION_REPAIR	0.361538	0.364571	0.368029	4.38e-08	1.19e-06
REACTOME_NUCLEOTIDE_LIKE_PURINERGIC_RECEPTORS	0.0392927	0.0406915	0.0454081	0.171668	0.236468
REACTOME_NUCLEOTIDE_SALVAGE	0.297984	0.306329	0.313233	4.07e-10	7.36e-08
REACTOME_O_GLYCOSYLATION_OF_TSR_DOMAIN_CONTAINING_PROTEINS	0.208336	0.196871	0.194077	0.0143407	0.0301946
REACTOME_O_LINKED_GLYCOSYLATION	0.170783	0.163279	0.162421	0.0026262	0.00755628
REACTOME_O_LINKED_GLYCOSYLATION_OF_MUCINS	0.122696	0.115805	0.1156	0.0546162	0.0915328
REACTOME_OAS_ANTIVIRAL_RESPONSE	0.33547	0.334314	0.346225	0.00163643	0.00522388
REACTOME_OLFACTORY_SIGNALING_PATHWAY	-0.211493	-0.216117	-0.214735	0.358417	0.429692
REACTOME_ONCOGENE_INDUCED_SENESCENCE	0.325044	0.322793	0.321612	0.0154112	0.0320256
REACTOME_ONCOGENIC_MAPK_SIGNALING	0.346865	0.347996	0.349733	0.0428196	0.0760523
REACTOME_OPIOID_SIGNALLING	0.247128	0.245437	0.246644	0.707744	0.750449
REACTOME_OPSINS	-0.131358	-0.130038	-0.129543	0.255497	0.33103
REACTOME_ORC1_REMOVAL_FROM_CHROMATIN	0.440873	0.447225	0.454678	5.83e-08	1.37e-06
REACTOME_OREXIN_AND_NEUROPEPTIDES_FF_AND_QRFP_BIND_TO_THEIR_RESPECTIVE_RECEPTORS	-0.125496	-0.118001	-0.127354	0.00752477	0.0180157
REACTOME_ORGANELLE_BIOGENESIS_AND_MAINTENANCE	0.349528	0.34739	0.347136	0.135084	0.192521
REACTOME_ORGANIC_ANION_TRANSPORT	-0.0424572	0.0157056	-0.0369622	0.0131228	0.0282428
REACTOME_ORGANIC_ANION_TRANSPORTERS	0.0720984	0.0829377	0.0580076	0.0158458	0.032629
REACTOME_ORGANIC_CATION_ANION_ZWITTERION_TRANSPORT	0.16376	0.183011	0.162121	0.00063	0.00237994
REACTOME_ORGANIC_CATION_TRANSPORT	0.244072	0.250038	0.237571	0.000478	0.00188362
REACTOME_OTHER_INTERLEUKIN_SIGNALING	0.245748	0.24921	0.25463	0.00606048	0.0149335
REACTOME_OTHER_SEMAPHORIN_INTERACTIONS	0.333507	0.32685	0.330264	0.27998	0.354133
REACTOME_OVARIAN_TUMOR_DOMAIN_PROTEASES	0.329362	0.329718	0.334108	5.74e-05	0.000316
REACTOME_OXIDATIVE_STRESS_INDUCED_SENESCENCE	0.315304	0.316379	0.31658	0.859388	0.8808
REACTOME_P130CAS_LINKAGE_TO_MAPK_SIGNALING_FOR_INTEGRINS	0.333041	0.353822	0.356716	0.18694	0.253265
REACTOME_P2Y_RECEPTORS	0.0668595	0.0522784	0.0594214	0.360763	0.431295
REACTOME_P38MAPK_EVENTS	0.311272	0.314937	0.319243	0.00103451	0.00358023
REACTOME_P75_NTR_RECEPTOR_MEDIATED_SIGNALLING	0.346461	0.345504	0.34434	0.52226	0.582714
REACTOME_P75NTR_NEGATIVELY_REGULATES_CELL_CYCLE_VIA_SC1	0.361472	0.369405	0.372233	0.0379232	0.0682995
REACTOME_P75NTR_RECRUITS_SIGNALLING_COMPLEXES	0.421139	0.42792	0.43106	1.08e-08	5.02e-07
REACTOME_P75NTR_REGULATES_AXONOGENESIS	0.205455	0.21656	0.220277	0.00016	0.000736
REACTOME_P75NTR_SIGNALS_VIA_NF_KB	0.435475	0.439616	0.443694	5.22e-08	1.3e-06
REACTOME_PARASITE_INFECTION	0.41041	0.409971	0.411046	0.249387	0.324741
REACTOME_PASSIVE_TRANSPORT_BY_AQUAPORINS	0.0143486	0.0189435	0.00648804	7.12e-06	5.16e-05
REACTOME_PCNA_DEPENDENT_LONG_PATCH_BASE_EXCISION_REPAIR	0.336441	0.337486	0.344613	4.4e-05	0.000253
REACTOME_PCP_CE_PATHWAY	0.407551	0.413941	0.41868	2.44e-07	3.96e-06
REACTOME_PD_1_SIGNALING	0.288131	0.307608	0.309328	0.349151	0.421309
REACTOME_PECAM1_INTERACTIONS	0.416157	0.407198	0.40587	0.717933	0.759918
REACTOME_PENTOSE_PHOSPHATE_PATHWAY	0.33384	0.34581	0.350583	2.24e-06	1.99e-05
REACTOME_PEPTIDE_HORMONE_BIOSYNTHESIS	-0.115325	-0.111733	-0.106865	0.00247331	0.00719724
REACTOME_PEPTIDE_HORMONE_METABOLISM	0.167516	0.167153	0.169309	0.517979	0.578729
REACTOME_PEPTIDE_LIGAND_BINDING_RECEPTORS	0.0293832	0.0329881	0.0356359	0.0521531	0.0881392
REACTOME_PERK_REGULATES_GENE_EXPRESSION	0.368032	0.370858	0.38227	1.3e-09	1.47e-07
REACTOME_PEROXISOMAL_LIPID_METABOLISM	0.316837	0.322187	0.308151	0.00141834	0.00458428
REACTOME_PEROXISOMAL_PROTEIN_IMPORT	0.354987	0.362491	0.355417	0.00320194	0.00886165
REACTOME_PEXOPHAGY	0.496633	0.501726	0.498903	0.00406407	0.0107386
REACTOME_PHASE_0_RAPID_DEPOLARISATION	0.0933322	0.0772311	0.0760761	3.61e-05	0.000213
REACTOME_PHASE_1_INACTIVATION_OF_FAST_NA_CHANNELS	0.0357157	0.0400402	0.0433401	0.72177	0.762196
REACTOME_PHASE_2_PLATEAU_PHASE	0.0960428	0.0770259	0.0685767	4.68e-05	0.000266
REACTOME_PHASE_3_RAPID_REPOLARISATION	0.139981	0.137423	0.130999	0.161562	0.224426
REACTOME_PHASE_4_RESTING_MEMBRANE_POTENTIAL	-0.0224671	-0.0244785	-0.0301609	0.170918	0.235614
REACTOME_PHASE_I_FUNCTIONALIZATION_OF_COMPOUNDS	0.172828	0.176573	0.170365	0.00277328	0.00783096
REACTOME_PHASE_II_CONJUGATION_OF_COMPOUNDS	0.235052	0.243406	0.235727	0.00627665	0.0153316
REACTOME_PHENYLALANINE_AND_TYROSINE_METABOLISM	0.263187	0.299155	0.291276	0.00330745	0.00907043
REACTOME_PHENYLALANINE_METABOLISM	0.275189	0.306754	0.292397	0.0502339	0.0858712
REACTOME_PHOSPHATE_BOND_HYDROLYSIS_BY_NTPDASE_PROTEINS	0.202543	0.196948	0.198717	0.721686	0.762196
REACTOME_PHOSPHATE_BOND_HYDROLYSIS_BY_NUDT_PROTEINS	0.223016	0.232019	0.236951	1.44e-05	9.56e-05
REACTOME_PHOSPHOLIPASE_C_MEDIATED_CASCADE_FGFR2	-0.0497364	-0.0523342	-0.0535549	0.434802	0.497781
REACTOME_PHOSPHOLIPASE_C_MEDIATED_CASCADE_FGFR4	-0.0659272	-0.0704286	-0.0655293	0.0496832	0.0850772
REACTOME_PHOSPHOLIPID_METABOLISM	0.267092	0.270979	0.272577	0.00105384	0.00364018
REACTOME_PHOSPHORYLATION_OF_EMI1	0.178783	0.201654	0.231914	2.06e-07	3.46e-06
REACTOME_PHOSPHORYLATION_OF_THE_APC_C	0.301183	0.306022	0.317265	1.56e-06	1.55e-05
REACTOME_PHYSIOLOGICAL_FACTORS	0.168509	0.152784	0.152129	0.000361	0.00148637
REACTOME_PI_3K_CASCADE_FGFR1	0.105488	0.102712	0.101646	0.126527	0.181613
REACTOME_PI_3K_CASCADE_FGFR2	0.0717525	0.0687943	0.0676049	0.188652	0.254821
REACTOME_PI_3K_CASCADE_FGFR3	0.111569	0.105219	0.106129	0.281738	0.355859
REACTOME_PI_3K_CASCADE_FGFR4	0.0773854	0.074951	0.0757712	0.302443	0.376169
REACTOME_PI_METABOLISM	0.313142	0.311353	0.311557	0.592101	0.647946
REACTOME_PI3K_AKT_ACTIVATION	0.338265	0.340113	0.339209	0.764305	0.798725
REACTOME_PI3K_AKT_SIGNALING_IN_CANCER	0.220906	0.224493	0.225376	0.0565503	0.0939047
REACTOME_PI3K_EVENTS_IN_ERBB2_SIGNALING	0.251984	0.251127	0.250238	0.388001	0.457177
REACTOME_PI3K_EVENTS_IN_ERBB4_SIGNALING	0.134535	0.135412	0.141295	0.0528014	0.0889856
REACTOME_PI5P_REGULATES_TP53_ACETYLATION	0.346981	0.348524	0.352514	0.00132713	0.00436746
REACTOME_PINK1_PRKN_MEDIATED_MITOPHAGY	0.432477	0.437325	0.43865	0.000624	0.00236207
REACTOME_PIWI_INTERACTING_RNA_PIRNA_BIOGENESIS	0.205518	0.207099	0.208511	0.00979309	0.0227506
REACTOME_PKA_ACTIVATION_IN_GLUCAGON_SIGNALLING	0.260007	0.258134	0.254765	0.099043	0.149141
REACTOME_PKA_MEDIATED_PHOSPHORYLATION_OF_CREB	0.25745	0.255422	0.251381	0.0354997	0.0647727
REACTOME_PKA_MEDIATED_PHOSPHORYLATION_OF_KEY_METABOLIC_FACTORS	0.196483	0.190877	0.188319	0.137403	0.194906
REACTOME_PKMTS_METHYLATE_HISTONE_LYSINES	0.354284	0.351829	0.353343	0.0999952	0.149951
REACTOME_PLASMA_LIPOPROTEIN_ASSEMBLY	0.215112	0.220817	0.220081	0.0486165	0.0837361
REACTOME_PLASMA_LIPOPROTEIN_ASSEMBLY_REMODELING_AND_CLEARANCE	0.289942	0.296235	0.294204	0.0244656	0.0469594
REACTOME_PLASMA_LIPOPROTEIN_CLEARANCE	0.365902	0.372393	0.36802	0.00751142	0.0180075
REACTOME_PLASMA_LIPOPROTEIN_REMODELING	0.188808	0.198664	0.19624	0.0428582	0.0760523
REACTOME_PLATELET_ACTIVATION_SIGNALING_AND_AGGREGATION	0.28325	0.285828	0.286327	0.491101	0.553482
REACTOME_PLATELET_ADHESION_TO_EXPOSED_COLLAGEN	0.249958	0.25719	0.242912	0.0646529	0.104373
REACTOME_PLATELET_AGGREGATION_PLUG_FORMATION	0.269765	0.276818	0.279353	0.050573	0.086112
REACTOME_PLATELET_CALCIUM_HOMEOSTASIS	0.238366	0.231971	0.234257	0.0579107	0.0955501
REACTOME_PLATELET_HOMEOSTASIS	0.230153	0.227825	0.227796	0.381743	0.4519
REACTOME_PLATELET_SENSITIZATION_BY_LDL	0.364457	0.369932	0.369848	0.0233508	0.0451548
REACTOME_POLB_DEPENDENT_LONG_PATCH_BASE_EXCISION_REPAIR	0.424812	0.41947	0.425065	0.0012278	0.00410779
REACTOME_POLO_LIKE_KINASE_MEDIATED_EVENTS	0.201832	0.216484	0.234057	4.23e-07	6.12e-06
REACTOME_POLYMERASE_SWITCHING	0.333532	0.329991	0.339681	0.000443	0.00177625
REACTOME_POLYMERASE_SWITCHING_ON_THE_C_STRAND_OF_THE_TELOMERE	0.307301	0.307822	0.311693	0.000826	0.00297669
REACTOME_POSITIVE_EPIGENETIC_REGULATION_OF_RRNA_EXPRESSION	0.409985	0.411088	0.4131	0.0436776	0.077279
REACTOME_POST_CHAPERONIN_TUBULIN_FOLDING_PATHWAY	0.313189	0.315793	0.325644	4.97e-08	1.27e-06
REACTOME_POST_TRANSLATIONAL_MODIFICATION_SYNTHESIS_OF_GPI_ANCHORED_PROTEINS	0.0632035	0.0682266	0.0703223	0.000474	0.00187316
REACTOME_POST_TRANSLATIONAL_PROTEIN_MODIFICATION	0.301738	0.304097	0.307222	1.76e-11	7.94e-09
REACTOME_POSTMITOTIC_NUCLEAR_PORE_COMPLEX_NPC_REFORMATION	0.404017	0.408753	0.411892	2.17e-06	1.96e-05
REACTOME_POTASSIUM_CHANNELS	0.0456126	0.0448402	0.0434525	0.149047	0.209127
REACTOME_POTENTIAL_THERAPEUTICS_FOR_SARS	0.401804	0.40317	0.404004	0.0996179	0.149509
REACTOME_POU5F1_OCT4_SOX2_NANOG_ACTIVATE_GENES_RELATED_TO_PROLIFERATION	0.182437	0.190174	0.176222	0.00422582	0.0111174
REACTOME_POU5F1_OCT4_SOX2_NANOG_REPRESS_GENES_RELATED_TO_DIFFERENTIATION	0.21445	0.220342	0.205743	0.0124934	0.0272776
REACTOME_PP2A_MEDIATED_DEPHOSPHORYLATION_OF_KEY_METABOLIC_FACTORS	0.37999	0.378357	0.368068	0.00791637	0.0188783
REACTOME_PRC2_METHYLATES_HISTONES_AND_DNA	0.345342	0.338795	0.342826	0.0105391	0.0239646
REACTOME_PRE_NOTCH_EXPRESSION_AND_PROCESSING	0.262644	0.260859	0.256761	0.000405	0.00164832
REACTOME_PRE_NOTCH_PROCESSING_IN_GOLGI	0.38136	0.380927	0.372855	0.0018718	0.00576182
REACTOME_PRE_NOTCH_PROCESSING_IN_THE_ENDOPLASMIC_RETICULUM	0.416392	0.414392	0.392047	5.96e-05	0.000324
REACTOME_PREGNENOLONE_BIOSYNTHESIS	0.175766	0.184361	0.187429	0.0198236	0.0395162
REACTOME_PRESYNAPTIC_DEPOLARIZATION_AND_CALCIUM_CHANNEL_OPENING	0.00565952	-8.79e-05	-0.00557519	7.31e-05	0.000379
REACTOME_PRESYNAPTIC_FUNCTION_OF_KAINATE_RECEPTORS	0.154234	0.157279	0.157994	0.391042	0.460199
REACTOME_PRESYNAPTIC_NICOTINIC_ACETYLCHOLINE_RECEPTORS	-0.108888	-0.104616	-0.104116	0.528463	0.588265
REACTOME_PREVENTION_OF_PHAGOSOMAL_LYSOSOMAL_FUSION	0.509723	0.511803	0.514063	0.00991182	0.0229002
REACTOME_PROCESSING_AND_ACTIVATION_OF_SUMO	0.392486	0.394483	0.400442	2.72e-05	0.000166
REACTOME_PROCESSING_OF_CAPPED_INTRON_CONTAINING_PRE_MRNA	0.406319	0.407882	0.410266	6.66e-07	8.38e-06
REACTOME_PROCESSING_OF_CAPPED_INTRONLESS_PRE_MRNA	0.368775	0.370463	0.376606	7.67e-09	3.99e-07
REACTOME_PROCESSING_OF_DNA_DOUBLE_STRAND_BREAK_ENDS	0.34416	0.342066	0.34695	0.00594893	0.0147299
REACTOME_PROCESSING_OF_INTRONLESS_PRE_MRNAS	0.382135	0.381214	0.385343	0.000114	0.000556
REACTOME_PROCESSING_OF_SMDT1	0.37949	0.386725	0.383832	0.120305	0.173785
REACTOME_PROCESSIVE_SYNTHESIS_ON_THE_C_STRAND_OF_THE_TELOMERE	0.342767	0.347937	0.353083	2.63e-06	2.29e-05
REACTOME_PROCESSIVE_SYNTHESIS_ON_THE_LAGGING_STRAND	0.322039	0.324883	0.332686	8.38e-05	0.000426
REACTOME_PROGRAMMED_CELL_DEATH	0.394737	0.397029	0.400285	6.13e-07	8.1e-06
REACTOME_PROLACTIN_RECEPTOR_SIGNALING	0.256948	0.252878	0.253052	0.22992	0.303099
REACTOME_PROLONGED_ERK_ACTIVATION_EVENTS	0.383485	0.383906	0.383045	0.918185	0.930524
REACTOME_PROPIONYL_COA_CATABOLISM	0.38458	0.392501	0.390664	0.341449	0.41284
REACTOME_PROSTACYCLIN_SIGNALLING_THROUGH_PROSTACYCLIN_RECEPTOR	0.143374	0.14701	0.150331	0.0144891	0.0304236
REACTOME_PROSTANOID_LIGAND_RECEPTORS	0.0181919	0.0193447	0.0203652	0.764257	0.798725
REACTOME_PROTEIN_FOLDING	0.324592	0.32793	0.331606	5.62e-09	3.39e-07
REACTOME_PROTEIN_LOCALIZATION	0.355645	0.366249	0.363802	0.000786	0.00284031
REACTOME_PROTEIN_METHYLATION	0.359093	0.361718	0.361274	0.624099	0.67845
REACTOME_PROTEIN_PROTEIN_INTERACTIONS_AT_SYNAPSES	0.17523	0.17434	0.173709	0.394926	0.463377
REACTOME_PROTEIN_REPAIR	0.341704	0.354605	0.354159	0.0235537	0.0454501
REACTOME_PROTEIN_UBIQUITINATION	0.395346	0.397776	0.402371	2.18e-07	3.62e-06
REACTOME_PROTON_COUPLED_MONOCARBOXYLATE_TRANSPORT	0.318959	0.328989	0.335536	3.28e-06	2.77e-05
REACTOME_PTEN_REGULATION	0.420219	0.42468	0.426143	1.34e-05	9.04e-05
REACTOME_PTK6_EXPRESSION	0.415145	0.409869	0.411547	0.141757	0.199985
REACTOME_PTK6_PROMOTES_HIF1A_STABILIZATION	0.41558	0.417313	0.418449	0.772102	0.805943
REACTOME_PTK6_REGULATES_CELL_CYCLE	0.341412	0.342126	0.346328	0.0126724	0.0275629
REACTOME_PTK6_REGULATES_PROTEINS_INVOLVED_IN_RNA_PROCESSING	0.273086	0.258895	0.25909	0.00085	0.0030468
REACTOME_PTK6_REGULATES_RHO_GTPASES_RAS_GTPASE_AND_MAP_KINASES	0.354516	0.354601	0.357373	0.0101115	0.0232258
REACTOME_PTK6_REGULATES_RTKS_AND_THEIR_EFFECTORS_AKT1_AND_DOK1	0.444579	0.442831	0.444252	0.253218	0.328548
REACTOME_PURINE_CATABOLISM	0.23095	0.243721	0.248941	3.61e-06	2.98e-05
REACTOME_PURINE_RIBONUCLEOSIDE_MONOPHOSPHATE_BIOSYNTHESIS	0.417252	0.424881	0.434167	2.69e-09	2.22e-07
REACTOME_PURINE_SALVAGE	0.349377	0.352488	0.357742	6.1e-05	0.000328
REACTOME_PURINERGIC_SIGNALING_IN_LEISHMANIASIS_INFECTION	0.38335	0.381598	0.385523	0.25984	0.334265
REACTOME_PYRIMIDINE_CATABOLISM	0.321379	0.326744	0.3169	0.00803706	0.0190907
REACTOME_PYRIMIDINE_SALVAGE	0.225925	0.23666	0.245419	1.94e-08	7.03e-07
REACTOME_PYROPTOSIS	0.289362	0.293994	0.300182	7.03e-06	5.13e-05
REACTOME_PYRUVATE_METABOLISM	0.345533	0.352487	0.350323	0.018015	0.0365141
REACTOME_PYRUVATE_METABOLISM_AND_CITRIC_ACID_TCA_CYCLE	0.386867	0.395291	0.390338	0.00367068	0.00985746
REACTOME_RA_BIOSYNTHESIS_PATHWAY	0.211389	0.213188	0.2025	0.0116083	0.0258439
REACTOME_RAB_GEFS_EXCHANGE_GTP_FOR_GDP_ON_RABS	0.343298	0.343633	0.344854	0.0122559	0.0269349
REACTOME_RAB_GERANYLGERANYLATION	0.250803	0.250746	0.254047	0.000182	0.000829
REACTOME_RAB_REGULATION_OF_TRAFFICKING	0.333495	0.334441	0.335366	0.00188514	0.00579306
REACTOME_RAC1_GTPASE_CYCLE	0.351051	0.345749	0.344971	0.02105	0.0413686
REACTOME_RAC2_GTPASE_CYCLE	0.395509	0.392372	0.393597	0.309784	0.382975
REACTOME_RAC3_GTPASE_CYCLE	0.367481	0.365777	0.366137	0.27252	0.347707
REACTOME_RAF_ACTIVATION	0.383424	0.384941	0.386595	0.0131609	0.0282577
REACTOME_RAF_INDEPENDENT_MAPK1_3_ACTIVATION	0.300723	0.309254	0.312988	0.000256	0.00110866
REACTOME_RAP1_SIGNALLING	0.287772	0.290856	0.289399	0.0853729	0.131287
REACTOME_RAS_ACTIVATION_UPON_CA2_INFLUX_THROUGH_NMDA_RECEPTOR	0.191752	0.191995	0.189997	0.387143	0.456718
REACTOME_RAS_PROCESSING	0.296227	0.302848	0.306759	3.52e-08	1.09e-06
REACTOME_RAS_SIGNALING_DOWNSTREAM_OF_NF1_LOSS_OF_FUNCTION_VARIANTS	0.304485	0.305265	0.309203	0.0723754	0.11421
REACTOME_REACTIONS_SPECIFIC_TO_THE_COMPLEX_N_GLYCAN_SYNTHESIS_PATHWAY	0.217388	0.211851	0.215469	0.10522	0.156105
REACTOME_RECEPTOR_MEDIATED_MITOPHAGY	0.376988	0.386504	0.38683	0.000196	0.000873
REACTOME_RECEPTOR_TYPE_TYROSINE_PROTEIN_PHOSPHATASES	0.168369	0.168909	0.165351	0.137633	0.194926
REACTOME_RECOGNITION_AND_ASSOCIATION_OF_DNA_GLYCOSYLASE_WITH_SITE_CONTAINING_AN_AFFECTED_PURINE	0.342164	0.342942	0.345873	0.0138067	0.0292624
REACTOME_RECOGNITION_OF_DNA_DAMAGE_BY_PCNA_CONTAINING_REPLICATION_COMPLEX	0.384334	0.386033	0.390887	0.000494	0.00192727
REACTOME_RECRUITMENT_OF_MITOTIC_CENTROSOME_PROTEINS_AND_COMPLEXES	0.390114	0.386172	0.388429	0.00273219	0.00777556
REACTOME_RECRUITMENT_OF_NUMA_TO_MITOTIC_CENTROSOMES	0.36712	0.363009	0.366921	0.000352	0.00145601
REACTOME_RECYCLING_OF_BILE_ACIDS_AND_SALTS	0.124701	0.125413	0.122162	0.0722086	0.114047
REACTOME_RECYCLING_OF_EIF2_GDP	0.476485	0.47713	0.482442	0.000157	0.000725
REACTOME_RECYCLING_PATHWAY_OF_L1	0.339146	0.340427	0.346391	2.54e-07	4.04e-06
REACTOME_REDUCTION_OF_CYTOSOLIC_CA_LEVELS	0.275848	0.275129	0.277501	0.306978	0.380308
REACTOME_REELIN_SIGNALLING_PATHWAY	0.371211	0.368648	0.36848	0.982665	0.98648
REACTOME_REGULATED_NECROSIS	0.373565	0.375378	0.379756	0.000451	0.00179859
REACTOME_REGULATED_PROTEOLYSIS_OF_P75NTR	0.377547	0.38338	0.385366	0.000166	0.000764
REACTOME_REGULATION_BY_C_FLIP	0.360782	0.367183	0.369056	0.0735877	0.11572
REACTOME_REGULATION_OF_BACH1_ACTIVITY	0.445142	0.445339	0.447492	0.00263009	0.00755628
REACTOME_REGULATION_OF_BETA_CELL_DEVELOPMENT	0.180853	0.17786	0.170054	0.00202491	0.00615982
REACTOME_REGULATION_OF_CHOLESTEROL_BIOSYNTHESIS_BY_SREBP_SREBF	0.38137	0.381879	0.383789	0.0359867	0.0655291
REACTOME_REGULATION_OF_COMMISSURAL_AXON_PATHFINDING_BY_SLIT_AND_ROBO	0.144118	0.133972	0.141235	0.256533	0.331897
REACTOME_REGULATION_OF_CYTOSKELETAL_REMODELING_AND_CELL_SPREADING_BY_IPP_COMPLEX_COMPONENTS	0.416171	0.425485	0.426306	0.0240793	0.0463654
REACTOME_REGULATION_OF_EXPRESSION_OF_SLITS_AND_ROBOS	0.463602	0.467888	0.469432	3.91e-06	3.19e-05
REACTOME_REGULATION_OF_FOXO_TRANSCRIPTIONAL_ACTIVITY_BY_ACETYLATION	0.390492	0.393572	0.38908	0.0119881	0.0264615
REACTOME_REGULATION_OF_FZD_BY_UBIQUITINATION	0.268194	0.266815	0.263387	0.031669	0.0584311
REACTOME_REGULATION_OF_GENE_EXPRESSION_BY_HYPOXIA_INDUCIBLE_FACTOR	0.437056	0.440878	0.436862	0.00646601	0.0156883
REACTOME_REGULATION_OF_GENE_EXPRESSION_IN_BETA_CELLS	0.0858754	0.0965219	0.0863181	0.0920689	0.140155
REACTOME_REGULATION_OF_GENE_EXPRESSION_IN_EARLY_PANCREATIC_PRECURSOR_CELLS	0.0456782	0.0397971	0.038514	0.0478629	0.0829012
REACTOME_REGULATION_OF_GENE_EXPRESSION_IN_ENDOCRINE_COMMITTED_NEUROG3_PROGENITOR_CELLS	-0.244275	-0.252019	-0.246773	0.213965	0.285392
REACTOME_REGULATION_OF_GENE_EXPRESSION_IN_LATE_STAGE_BRANCHING_MORPHOGENESIS_PANCREATIC_BUD_PRECURSOR_CELLS	0.345769	0.343361	0.334258	4.05e-05	0.000235
REACTOME_REGULATION_OF_GLUCOKINASE_BY_GLUCOKINASE_REGULATORY_PROTEIN	0.389059	0.394202	0.396383	7.08e-05	0.000371
REACTOME_REGULATION_OF_GLYCOLYSIS_BY_FRUCTOSE_2_6_BISPHOSPHATE_METABOLISM	0.330743	0.335093	0.334966	0.0517371	0.0876819
REACTOME_REGULATION_OF_HMOX1_EXPRESSION_AND_ACTIVITY	0.47565	0.482902	0.486497	3.54e-07	5.3e-06
REACTOME_REGULATION_OF_HSF1_MEDIATED_HEAT_SHOCK_RESPONSE	0.378227	0.388809	0.391926	1.96e-09	1.97e-07
REACTOME_REGULATION_OF_IFNA_SIGNALING	0.127708	0.127021	0.128981	0.113093	0.165258
REACTOME_REGULATION_OF_IFNG_SIGNALING	0.431739	0.429428	0.434637	0.0122236	0.0269156
REACTOME_REGULATION_OF_INNATE_IMMUNE_RESPONSES_TO_CYTOSOLIC_DNA	0.362291	0.367464	0.368306	0.0695484	0.110423
REACTOME_REGULATION_OF_INSULIN_LIKE_GROWTH_FACTOR_IGF_TRANSPORT_AND_UPTAKE_BY_INSULIN_LIKE_GROWTH_FACTOR_BINDING_PROTEINS_IGFBPS	0.268918	0.278143	0.278876	0.0132601	0.0284368
REACTOME_REGULATION_OF_INSULIN_SECRETION	0.203569	0.199118	0.198	0.0233773	0.0451579
REACTOME_REGULATION_OF_KIT_SIGNALING	0.302353	0.30052	0.305324	0.0427854	0.0760523
REACTOME_REGULATION_OF_LIPID_METABOLISM_BY_PPARALPHA	0.329734	0.333126	0.331285	0.00438859	0.0114623
REACTOME_REGULATION_OF_LOCALIZATION_OF_FOXO_TRANSCRIPTION_FACTORS	0.324678	0.322812	0.326268	0.0486197	0.0837361
REACTOME_REGULATION_OF_MECP2_EXPRESSION_AND_ACTIVITY	0.356069	0.349592	0.349777	0.000649	0.00243263
REACTOME_REGULATION_OF_MRNA_STABILITY_BY_PROTEINS_THAT_BIND_AU_RICH_ELEMENTS	0.457937	0.463868	0.469013	5.34e-09	3.39e-07
REACTOME_REGULATION_OF_PLK1_ACTIVITY_AT_G2_M_TRANSITION	0.401778	0.399306	0.403032	0.000687	0.0025416
REACTOME_REGULATION_OF_PTEN_GENE_TRANSCRIPTION	0.362408	0.363918	0.364813	0.107015	0.158121
REACTOME_REGULATION_OF_PTEN_LOCALIZATION	0.520503	0.520062	0.519851	0.829786	0.855303
REACTOME_REGULATION_OF_PTEN_MRNA_TRANSLATION	0.389458	0.37944	0.374209	1.02e-07	2.02e-06
REACTOME_REGULATION_OF_PTEN_STABILITY_AND_ACTIVITY	0.458379	0.467301	0.470367	4.65e-07	6.58e-06
REACTOME_REGULATION_OF_PYRUVATE_DEHYDROGENASE_PDH_COMPLEX	0.331949	0.338945	0.333003	0.00123202	0.00411432
REACTOME_REGULATION_OF_RAS_BY_GAPS	0.444422	0.451454	0.455047	5.99e-06	4.48e-05
REACTOME_REGULATION_OF_RUNX1_EXPRESSION_AND_ACTIVITY	0.356378	0.352585	0.353328	0.297711	0.371881
REACTOME_REGULATION_OF_RUNX2_EXPRESSION_AND_ACTIVITY	0.426863	0.433911	0.438012	9.25e-08	1.87e-06
REACTOME_REGULATION_OF_RUNX3_EXPRESSION_AND_ACTIVITY	0.478813	0.488954	0.492337	1.08e-06	1.18e-05
REACTOME_REGULATION_OF_SIGNALING_BY_CBL	0.428356	0.421408	0.423535	0.278131	0.352287
REACTOME_REGULATION_OF_SIGNALING_BY_NODAL	-0.0712594	-0.0665504	-0.0654199	0.25977	0.334265
REACTOME_REGULATION_OF_TLR_BY_ENDOGENOUS_LIGAND	0.267076	0.274655	0.278393	0.569126	0.627356
REACTOME_REGULATION_OF_TNFR1_SIGNALING	0.339192	0.33739	0.338804	0.576835	0.634694
REACTOME_REGULATION_OF_TP53_ACTIVITY	0.342563	0.342551	0.345084	6.13e-05	0.000328
REACTOME_REGULATION_OF_TP53_ACTIVITY_THROUGH_ACETYLATION	0.37837	0.376262	0.379822	0.0116011	0.0258439
REACTOME_REGULATION_OF_TP53_ACTIVITY_THROUGH_ASSOCIATION_WITH_CO_FACTORS	0.241263	0.240024	0.24079	0.527069	0.587074
REACTOME_REGULATION_OF_TP53_ACTIVITY_THROUGH_METHYLATION	0.395523	0.396623	0.395915	0.99243	0.992979
REACTOME_REGULATION_OF_TP53_ACTIVITY_THROUGH_PHOSPHORYLATION	0.347292	0.346929	0.351475	0.000227	0.00100682
REACTOME_REGULATION_OF_TP53_EXPRESSION_AND_DEGRADATION	0.384436	0.387854	0.389981	8.97e-06	6.32e-05
REACTOME_RELAXIN_RECEPTORS	-0.175589	-0.175692	-0.170487	0.119111	0.172473
REACTOME_RELEASE_OF_APOPTOTIC_FACTORS_FROM_THE_MITOCHONDRIA	0.314132	0.336601	0.344576	1.72e-08	6.48e-07
REACTOME_RELEASE_OF_HH_NP_FROM_THE_SECRETING_CELL	0.0306281	0.0284971	0.0351125	0.0454149	0.0796521
REACTOME_REMOVAL_OF_AMINOTERMINAL_PROPEPTIDES_FROM_GAMMA_CARBOXYLATED_PROTEINS	0.0890398	0.115251	0.115655	0.00371244	0.00992542
REACTOME_REPRESSION_OF_WNT_TARGET_GENES	0.290163	0.288713	0.289713	0.745463	0.783558
REACTOME_REPRODUCTION	0.19552	0.193487	0.194859	0.00687825	0.0165995
REACTOME_RESOLUTION_OF_ABASIC_SITES_AP_SITES	0.317315	0.319731	0.325788	1.76e-05	0.000115
REACTOME_RESOLUTION_OF_AP_SITES_VIA_THE_MULTIPLE_NUCLEOTIDE_PATCH_REPLACEMENT_PATHWAY	0.355523	0.355439	0.36139	0.000145	0.000687
REACTOME_RESOLUTION_OF_D_LOOP_STRUCTURES	0.256695	0.246926	0.255252	0.00205946	0.00622309
REACTOME_RESOLUTION_OF_D_LOOP_STRUCTURES_THROUGH_SYNTHESIS_DEPENDENT_STRAND_ANNEALING_SDSA	0.285201	0.275183	0.286523	0.00259159	0.00746939
REACTOME_RESOLUTION_OF_SISTER_CHROMATID_COHESION	0.288624	0.2894	0.300989	1.14e-06	1.21e-05
REACTOME_RESPIRATORY_ELECTRON_TRANSPORT	0.465932	0.475136	0.476129	0.000525	0.00203545
REACTOME_RESPIRATORY_ELECTRON_TRANSPORT_ATP_SYNTHESIS_BY_CHEMIOSMOTIC_COUPLING_AND_HEAT_PRODUCTION_BY_UNCOUPLING_PROTEINS	0.451009	0.459121	0.45969	0.00114369	0.00387655
REACTOME_RESPONSE_OF_EIF2AK1_HRI_TO_HEME_DEFICIENCY	0.350456	0.364739	0.37336	2.48e-07	3.97e-06
REACTOME_RESPONSE_OF_EIF2AK4_GCN2_TO_AMINO_ACID_DEFICIENCY	0.491208	0.498525	0.497545	0.000347	0.00144245
REACTOME_RESPONSE_OF_MTB_TO_PHAGOCYTOSIS	0.4178	0.420975	0.424654	5.76e-08	1.37e-06
REACTOME_RESPONSE_TO_ELEVATED_PLATELET_CYTOSOLIC_CA2	0.323977	0.330497	0.330129	0.0600512	0.0983644
REACTOME_RESPONSE_TO_METAL_IONS	0.190909	0.268333	0.253336	0.000137	0.000651
REACTOME_RET_SIGNALING	0.233262	0.232606	0.232901	0.940268	0.949183
REACTOME_RETINOID_CYCLE_DISEASE_EVENTS	-0.00617601	-0.00100966	0.00206213	0.233736	0.306819
REACTOME_RETROGRADE_NEUROTROPHIN_SIGNALLING	0.369712	0.369074	0.370836	0.382155	0.452092
REACTOME_RETROGRADE_TRANSPORT_AT_THE_TRANS_GOLGI_NETWORK	0.351095	0.350356	0.352775	0.000254	0.00110612
REACTOME_REVERSIBLE_HYDRATION_OF_CARBON_DIOXIDE	0.133158	0.135466	0.124001	6.36e-05	0.000339
REACTOME_RHO_GTPASE_CYCLE	0.351336	0.348298	0.34783	0.103126	0.153754
REACTOME_RHO_GTPASE_EFFECTORS	0.337309	0.337197	0.343242	1.93e-07	3.39e-06
REACTOME_RHO_GTPASES_ACTIVATE_CIT	0.443054	0.442889	0.442143	0.824268	0.851074
REACTOME_RHO_GTPASES_ACTIVATE_FORMINS	0.301162	0.301843	0.311486	1.82e-06	1.72e-05
REACTOME_RHO_GTPASES_ACTIVATE_IQGAPS	0.341313	0.345714	0.353072	4.11e-07	6.01e-06
REACTOME_RHO_GTPASES_ACTIVATE_KTN1	0.348873	0.350233	0.35433	0.000289	0.00122644
REACTOME_RHO_GTPASES_ACTIVATE_NADPH_OXIDASES	0.277422	0.282669	0.289351	0.000263	0.00113117
REACTOME_RHO_GTPASES_ACTIVATE_PAKS	0.468533	0.467304	0.468178	0.943491	0.951906
REACTOME_RHO_GTPASES_ACTIVATE_PKNS	0.406191	0.408203	0.406812	0.371721	0.442442
REACTOME_RHO_GTPASES_ACTIVATE_RHOTEKIN_AND_RHOPHILINS	0.304122	0.314735	0.311412	0.120674	0.174178
REACTOME_RHO_GTPASES_ACTIVATE_ROCKS	0.492259	0.491716	0.490355	0.294441	0.368816
REACTOME_RHO_GTPASES_ACTIVATE_WASPS_AND_WAVES	0.435051	0.43744	0.437489	0.0300789	0.0560203
REACTOME_RHOA_GTPASE_CYCLE	0.369	0.363528	0.362048	0.00416952	0.0109852
REACTOME_RHOB_GTPASE_CYCLE	0.38996	0.385744	0.383707	0.0107324	0.0243123
REACTOME_RHOBTB_GTPASE_CYCLE	0.37274	0.370426	0.369985	0.00966004	0.0224739
REACTOME_RHOBTB1_GTPASE_CYCLE	0.455392	0.451618	0.448964	8.22e-05	0.000419
REACTOME_RHOBTB2_GTPASE_CYCLE	0.336868	0.334934	0.336803	0.0205032	0.0405469
REACTOME_RHOBTB3_ATPASE_CYCLE	0.276087	0.271957	0.281431	1.28e-05	8.74e-05
REACTOME_RHOC_GTPASE_CYCLE	0.424238	0.41926	0.417216	0.00110742	0.00378196
REACTOME_RHOD_GTPASE_CYCLE	0.383769	0.381904	0.382561	0.426034	0.489601
REACTOME_RHOF_GTPASE_CYCLE	0.366959	0.367764	0.370137	0.00172478	0.00541285
REACTOME_RHOG_GTPASE_CYCLE	0.386787	0.385224	0.384167	0.302598	0.376169
REACTOME_RHOH_GTPASE_CYCLE	0.388091	0.391874	0.392579	0.000459	0.0018195
REACTOME_RHOJ_GTPASE_CYCLE	0.382829	0.380343	0.38146	0.34086	0.412404
REACTOME_RHOQ_GTPASE_CYCLE	0.349481	0.347519	0.347662	0.520688	0.581397
REACTOME_RHOT1_GTPASE_CYCLE	0.354788	0.343697	0.346123	0.000975	0.00339511
REACTOME_RHOU_GTPASE_CYCLE	0.393388	0.390051	0.390709	0.166354	0.229848
REACTOME_RHOV_GTPASE_CYCLE	0.374808	0.372065	0.370976	0.000406	0.00164951
REACTOME_RIP_MEDIATED_NFKB_ACTIVATION_VIA_ZBP1	0.319541	0.320535	0.324097	0.0224549	0.0436087
REACTOME_RIPK1_MEDIATED_REGULATED_NECROSIS	0.443464	0.445397	0.446665	0.0860582	0.132229
REACTOME_RMTS_METHYLATE_HISTONE_ARGININES	0.411911	0.41136	0.413139	0.0117365	0.0260651
REACTOME_RNA_POLYMERASE_I_PROMOTER_ESCAPE	0.347737	0.350027	0.35233	0.0724617	0.114247
REACTOME_RNA_POLYMERASE_I_TRANSCRIPTION	0.370902	0.372266	0.372707	0.233759	0.306819
REACTOME_RNA_POLYMERASE_I_TRANSCRIPTION_INITIATION	0.363335	0.364804	0.365587	0.270597	0.34638
REACTOME_RNA_POLYMERASE_I_TRANSCRIPTION_TERMINATION	0.350726	0.354316	0.354566	0.323724	0.39537
REACTOME_RNA_POLYMERASE_II_TRANSCRIBES_SNRNA_GENES	0.35211	0.349069	0.351931	0.00521279	0.0132702
REACTOME_RNA_POLYMERASE_II_TRANSCRIPTION	0.318002	0.313966	0.314016	0.0244381	0.0469565
REACTOME_RNA_POLYMERASE_II_TRANSCRIPTION_TERMINATION	0.339915	0.340217	0.343886	7.86e-08	1.69e-06
REACTOME_RNA_POLYMERASE_III_CHAIN_ELONGATION	0.280826	0.282075	0.288364	1.28e-06	1.32e-05
REACTOME_RNA_POLYMERASE_III_TRANSCRIPTION	0.331118	0.331838	0.3329	0.0245846	0.047088
REACTOME_RNA_POLYMERASE_III_TRANSCRIPTION_INITIATION_FROM_TYPE_1_PROMOTER	0.336928	0.335307	0.338956	9.89e-05	0.00049
REACTOME_RNA_POLYMERASE_III_TRANSCRIPTION_INITIATION_FROM_TYPE_3_PROMOTER	0.292595	0.291477	0.296347	1.75e-06	1.69e-05
REACTOME_RNA_POLYMERASE_III_TRANSCRIPTION_TERMINATION	0.315523	0.317556	0.319436	0.0677643	0.108255
REACTOME_RND1_GTPASE_CYCLE	0.353846	0.349318	0.350504	0.0954675	0.144599
REACTOME_RND2_GTPASE_CYCLE	0.347461	0.341966	0.343398	0.0673838	0.107743
REACTOME_RND3_GTPASE_CYCLE	0.353104	0.349922	0.351545	0.322596	0.394793
REACTOME_ROBO_RECEPTORS_BIND_AKAP5	0.20448	0.197775	0.201532	0.098722	0.14903
REACTOME_ROLE_OF_ABL_IN_ROBO_SLIT_SIGNALING	0.399721	0.379569	0.383478	0.0157163	0.0324732
REACTOME_ROLE_OF_LAT2_NTAL_LAB_ON_CALCIUM_MOBILIZATION	0.357149	0.353415	0.353144	0.160221	0.222905
REACTOME_ROLE_OF_PHOSPHOLIPIDS_IN_PHAGOCYTOSIS	0.371795	0.366312	0.367797	0.899704	0.915382
REACTOME_ROLE_OF_SECOND_MESSENGERS_IN_NETRIN_1_SIGNALING	0.162752	0.148719	0.145269	0.00400522	0.0106297
REACTOME_RORA_ACTIVATES_GENE_EXPRESSION	0.4027	0.403278	0.399554	0.0173781	0.0353817
REACTOME_ROS_AND_RNS_PRODUCTION_IN_PHAGOCYTES	0.227846	0.235786	0.240061	1.42e-05	9.47e-05
REACTOME_RRNA_MODIFICATION_IN_THE_MITOCHONDRION	0.176934	0.180495	0.182407	0.0503094	0.0858982
REACTOME_RRNA_MODIFICATION_IN_THE_NUCLEUS_AND_CYTOSOL	0.420498	0.423734	0.428944	1.32e-10	3.41e-08
REACTOME_RRNA_PROCESSING	0.413927	0.420096	0.422885	2.16e-08	7.32e-07
REACTOME_RRNA_PROCESSING_IN_THE_MITOCHONDRION	0.251858	0.253031	0.257899	0.000363	0.00149224
REACTOME_RSK_ACTIVATION	0.33766	0.334517	0.332308	0.301031	0.375252
REACTOME_RUNX1_AND_FOXP3_CONTROL_THE_DEVELOPMENT_OF_REGULATORY_T_LYMPHOCYTES_TREGS	0.144206	0.140729	0.159434	0.000321	0.00134775
REACTOME_RUNX1_INTERACTS_WITH_CO_FACTORS_WHOSE_PRECISE_EFFECT_ON_RUNX1_TARGETS_IS_NOT_KNOWN	0.398945	0.40056	0.399342	0.878459	0.897297
REACTOME_RUNX1_REGULATES_ESTROGEN_RECEPTOR_MEDIATED_TRANSCRIPTION	0.237692	0.23384	0.241197	0.00606415	0.0149335
REACTOME_RUNX1_REGULATES_EXPRESSION_OF_COMPONENTS_OF_TIGHT_JUNCTIONS	0.347462	0.337392	0.337192	0.0574305	0.0948441
REACTOME_RUNX1_REGULATES_GENES_INVOLVED_IN_MEGAKARYOCYTE_DIFFERENTIATION_AND_PLATELET_FUNCTION	0.331168	0.32718	0.326867	0.00554122	0.0138531
REACTOME_RUNX1_REGULATES_TRANSCRIPTION_OF_GENES_INVOLVED_IN_BCR_SIGNALING	0.289825	0.282544	0.290747	0.0691519	0.10989
REACTOME_RUNX1_REGULATES_TRANSCRIPTION_OF_GENES_INVOLVED_IN_DIFFERENTIATION_OF_HSCS	0.439409	0.445085	0.448802	1.93e-06	1.79e-05
REACTOME_RUNX1_REGULATES_TRANSCRIPTION_OF_GENES_INVOLVED_IN_DIFFERENTIATION_OF_KERATINOCYTES	0.270039	0.269359	0.275986	0.120244	0.173785
REACTOME_RUNX1_REGULATES_TRANSCRIPTION_OF_GENES_INVOLVED_IN_DIFFERENTIATION_OF_MYELOID_CELLS	0.343235	0.340063	0.349077	0.0173188	0.0353405
REACTOME_RUNX1_REGULATES_TRANSCRIPTION_OF_GENES_INVOLVED_IN_INTERLEUKIN_SIGNALING	0.297779	0.297233	0.295014	0.0595441	0.097622
REACTOME_RUNX1_REGULATES_TRANSCRIPTION_OF_GENES_INVOLVED_IN_WNT_SIGNALING	0.19048	0.194128	0.205077	0.00025	0.00109372
REACTOME_RUNX2_REGULATES_BONE_DEVELOPMENT	0.310901	0.304816	0.300008	0.00131567	0.00433763
REACTOME_RUNX2_REGULATES_CHONDROCYTE_MATURATION	0.21248	0.211841	0.218896	0.0380099	0.0683876
REACTOME_RUNX2_REGULATES_GENES_INVOLVED_IN_CELL_MIGRATION	0.375177	0.358667	0.36117	0.184178	0.250745
REACTOME_RUNX2_REGULATES_OSTEOBLAST_DIFFERENTIATION	0.335772	0.328957	0.322797	0.00019	0.000853
REACTOME_RUNX3_REGULATES_BCL2L11_BIM_TRANSCRIPTION	0.246634	0.262283	0.257383	0.00244739	0.00713331
REACTOME_RUNX3_REGULATES_CDKN1A_TRANSCRIPTION	0.400634	0.411075	0.408929	0.0216257	0.0423162
REACTOME_RUNX3_REGULATES_IMMUNE_RESPONSE_AND_CELL_MIGRATION	0.349942	0.358973	0.355305	0.397874	0.464462
REACTOME_RUNX3_REGULATES_NOTCH_SIGNALING	0.406226	0.402359	0.396497	0.000664	0.00246882
REACTOME_RUNX3_REGULATES_P14_ARF	0.421161	0.418638	0.421004	0.553651	0.61291
REACTOME_RUNX3_REGULATES_WNT_SIGNALING	0.337502	0.338421	0.337797	0.987833	0.990021
REACTOME_RUNX3_REGULATES_YAP1_MEDIATED_TRANSCRIPTION	0.293217	0.295925	0.299299	0.0310593	0.0575996
REACTOME_S_PHASE	0.383925	0.386819	0.393457	5.1e-08	1.28e-06
REACTOME_SARS_COV_1_INFECTION	0.407026	0.408955	0.409895	0.0281829	0.053026
REACTOME_SARS_COV_2_INFECTION	0.407842	0.409694	0.411614	7.11e-07	8.88e-06
REACTOME_SARS_COV_INFECTIONS	0.407156	0.407858	0.409266	1.34e-05	9.04e-05
REACTOME_SCAVENGING_BY_CLASS_A_RECEPTORS	0.403575	0.397175	0.39543	0.0148152	0.0310005
REACTOME_SCAVENGING_BY_CLASS_B_RECEPTORS	0.290102	0.321452	0.306229	0.285465	0.359104
REACTOME_SCAVENGING_BY_CLASS_F_RECEPTORS	0.411848	0.415521	0.410337	0.387327	0.456718
REACTOME_SCAVENGING_OF_HEME_FROM_PLASMA	0.322646	0.342836	0.339113	0.0992103	0.149269
REACTOME_SCF_SKP2_MEDIATED_DEGRADATION_OF_P27_P21	0.462179	0.471876	0.477449	4.48e-08	1.19e-06
REACTOME_SEALING_OF_THE_NUCLEAR_ENVELOPE_NE_BY_ESCRT_III	0.306655	0.311058	0.318225	1.31e-08	5.52e-07
REACTOME_SELECTIVE_AUTOPHAGY	0.380057	0.385735	0.388233	9.17e-07	1.06e-05
REACTOME_SELENOAMINO_ACID_METABOLISM	0.471068	0.477049	0.476011	0.00183593	0.00567072
REACTOME_SEMA3A_PAK_DEPENDENT_AXON_REPULSION	0.348071	0.34685	0.355528	0.00429774	0.0112738
REACTOME_SEMA3A_PLEXIN_REPULSION_SIGNALING_BY_INHIBITING_INTEGRIN_ADHESION	0.299907	0.29222	0.299827	0.106023	0.157039
REACTOME_SEMA4D_IN_SEMAPHORIN_SIGNALING	0.453248	0.457334	0.454179	0.110624	0.162656
REACTOME_SEMA4D_INDUCED_CELL_MIGRATION_AND_GROWTH_CONE_COLLAPSE	0.458306	0.460452	0.457126	0.0408882	0.0729858
REACTOME_SEMA4D_MEDIATED_INHIBITION_OF_CELL_ATTACHMENT_AND_MIGRATION	0.38072	0.381916	0.384285	0.371798	0.442442
REACTOME_SEMAPHORIN_INTERACTIONS	0.377643	0.374902	0.377646	0.501728	0.563704
REACTOME_SENESCENCE_ASSOCIATED_SECRETORY_PHENOTYPE_SASP	0.336322	0.34092	0.346747	5.31e-07	7.34e-06
REACTOME_SENSING_OF_DNA_DOUBLE_STRAND_BREAKS	0.498919	0.498252	0.498652	0.676468	0.723645
REACTOME_SENSORY_PERCEPTION	0.0600718	0.0588843	0.0559871	1.84e-05	0.000119
REACTOME_SENSORY_PERCEPTION_OF_SALTY_TASTE	-0.0294149	-0.0392631	-0.0301773	0.867859	0.888978
REACTOME_SENSORY_PERCEPTION_OF_TASTE	0.133302	0.123371	0.118639	0.00109568	0.00375729
REACTOME_SENSORY_PROCESSING_OF_SOUND	0.207017	0.202195	0.199199	0.000322	0.00135042
REACTOME_SENSORY_PROCESSING_OF_SOUND_BY_OUTER_HAIR_CELLS_OF_THE_COCHLEA	0.219679	0.22016	0.215796	0.00624338	0.0152808
REACTOME_SEPARATION_OF_SISTER_CHROMATIDS	0.355817	0.359472	0.368139	6.78e-08	1.5e-06
REACTOME_SERINE_BIOSYNTHESIS	0.304848	0.321636	0.324635	2.19e-05	0.000139
REACTOME_SEROTONIN_AND_MELATONIN_BIOSYNTHESIS	0.0160307	0.0232541	-0.00148977	8.92e-05	0.00045
REACTOME_SEROTONIN_NEUROTRANSMITTER_RELEASE_CYCLE	0.118411	0.108524	0.110073	0.0183503	0.0371106
REACTOME_SEROTONIN_RECEPTORS	-0.103416	-0.107458	-0.10588	0.353058	0.424326
REACTOME_SHC_MEDIATED_CASCADE_FGFR1	0.101737	0.10567	0.106853	0.0571466	0.0945479
REACTOME_SHC_MEDIATED_CASCADE_FGFR3	0.106035	0.109405	0.112303	0.000326	0.00136093
REACTOME_SHC_MEDIATED_CASCADE_FGFR4	0.0746739	0.0775783	0.0837305	1.3e-06	1.33e-05
REACTOME_SHC_RELATED_EVENTS_TRIGGERED_BY_IGF1R	0.327199	0.328363	0.332484	0.00370134	0.0099104
REACTOME_SHC1_EVENTS_IN_EGFR_SIGNALING	0.277139	0.287528	0.288056	0.00188865	0.00579398
REACTOME_SHC1_EVENTS_IN_ERBB2_SIGNALING	0.273942	0.276411	0.277884	0.0696548	0.110495
REACTOME_SHC1_EVENTS_IN_ERBB4_SIGNALING	0.212992	0.217034	0.223425	1.77e-06	1.69e-05
REACTOME_SIALIC_ACID_METABOLISM	0.254281	0.258997	0.259399	0.00171575	0.00541285
REACTOME_SIGNAL_AMPLIFICATION	0.18365	0.185391	0.189792	0.00310643	0.00861047
REACTOME_SIGNAL_ATTENUATION	0.391972	0.3977	0.395364	0.637304	0.689492
REACTOME_SIGNAL_REGULATORY_PROTEIN_FAMILY_INTERACTIONS	0.35354	0.355763	0.357683	0.821946	0.849641
REACTOME_SIGNAL_TRANSDUCTION_BY_L1	0.461778	0.465447	0.464301	0.3972	0.464427
REACTOME_SIGNALING_BY_ACTIVIN	0.266117	0.271721	0.271593	0.0401508	0.0718112
REACTOME_SIGNALING_BY_ALK	0.363304	0.36382	0.368648	0.034349	0.0629268
REACTOME_SIGNALING_BY_ALK_IN_CANCER	0.462546	0.462351	0.463848	0.012685	0.0275629
REACTOME_SIGNALING_BY_BMP	0.23448	0.227063	0.227518	0.0906203	0.138416
REACTOME_SIGNALING_BY_BRAF_AND_RAF1_FUSIONS	0.366275	0.367516	0.370326	0.127491	0.182562
REACTOME_SIGNALING_BY_CSF3_G_CSF	0.400728	0.399054	0.402624	0.00550935	0.0138115
REACTOME_SIGNALING_BY_CTNNB1_PHOSPHO_SITE_MUTANTS	0.42174	0.420874	0.421384	0.321427	0.394162
REACTOME_SIGNALING_BY_CYTOSOLIC_FGFR1_FUSION_MUTANTS	0.434404	0.427759	0.428334	0.00510044	0.0130393
REACTOME_SIGNALING_BY_EGFR	0.374491	0.380021	0.380019	0.111711	0.163855
REACTOME_SIGNALING_BY_EGFR_IN_CANCER	0.387358	0.391557	0.390754	0.165767	0.229503
REACTOME_SIGNALING_BY_ERBB2	0.351999	0.352639	0.351728	0.841356	0.865258
REACTOME_SIGNALING_BY_ERBB2_ECD_MUTANTS	0.438679	0.437426	0.436323	0.285498	0.359104
REACTOME_SIGNALING_BY_ERBB2_IN_CANCER	0.342675	0.341682	0.340799	0.718585	0.760163
REACTOME_SIGNALING_BY_ERBB4	0.281045	0.283488	0.284353	0.0486241	0.0837361
REACTOME_SIGNALING_BY_ERYTHROPOIETIN	0.366705	0.365024	0.367348	0.549361	0.608534
REACTOME_SIGNALING_BY_FGFR	0.293613	0.292685	0.292647	0.847316	0.870893
REACTOME_SIGNALING_BY_FGFR_IN_DISEASE	0.289567	0.291318	0.292152	0.0116921	0.0259984
REACTOME_SIGNALING_BY_FGFR1	0.266882	0.265125	0.264805	0.319152	0.392169
REACTOME_SIGNALING_BY_FGFR1_IN_DISEASE	0.291693	0.288697	0.290145	0.0364348	0.0661454
REACTOME_SIGNALING_BY_FGFR2	0.31427	0.314731	0.315295	0.162763	0.225748
REACTOME_SIGNALING_BY_FGFR2_IIIA_TM	0.378212	0.385167	0.385953	0.00272421	0.00776508
REACTOME_SIGNALING_BY_FGFR2_IN_DISEASE	0.239794	0.242133	0.244721	0.000567	0.00217304
REACTOME_SIGNALING_BY_FGFR3	0.302079	0.302033	0.301661	0.573816	0.632141
REACTOME_SIGNALING_BY_FGFR3_FUSIONS_IN_CANCER	0.364636	0.365563	0.363189	0.114904	0.167318
REACTOME_SIGNALING_BY_FGFR4	0.28265	0.28159	0.282696	0.123929	0.178166
REACTOME_SIGNALING_BY_FGFR4_IN_DISEASE	0.380429	0.38279	0.38213	0.763521	0.798725
REACTOME_SIGNALING_BY_FLT3_FUSION_PROTEINS	0.406319	0.409579	0.411746	0.186649	0.25306
REACTOME_SIGNALING_BY_FLT3_ITD_AND_TKD_MUTANTS	0.360826	0.370838	0.373138	0.000327	0.00136568
REACTOME_SIGNALING_BY_GPCR	0.112103	0.112391	0.112463	0.949336	0.956736
REACTOME_SIGNALING_BY_HEDGEHOG	0.386432	0.386782	0.387953	0.0127878	0.0276865
REACTOME_SIGNALING_BY_HIPPO	0.391481	0.390812	0.386893	0.000892	0.00317055
REACTOME_SIGNALING_BY_INSULIN_RECEPTOR	0.218171	0.222131	0.22273	0.000741	0.00269276
REACTOME_SIGNALING_BY_INTERLEUKINS	0.311206	0.310026	0.312958	0.0312298	0.0577975
REACTOME_SIGNALING_BY_KIT_IN_DISEASE	0.379626	0.377556	0.379594	0.411472	0.475888
REACTOME_SIGNALING_BY_LEPTIN	0.325827	0.324118	0.327052	0.475602	0.537018
REACTOME_SIGNALING_BY_LRP5_MUTANTS	0.0312937	0.0309835	0.0337887	0.636501	0.689242
REACTOME_SIGNALING_BY_MAPK_MUTANTS	0.172431	0.180517	0.1843	0.0130627	0.0281805
REACTOME_SIGNALING_BY_MEMBRANE_TETHERED_FUSIONS_OF_PDGFRA_OR_PDGFRB	0.457669	0.449066	0.440831	0.00118155	0.00398251
REACTOME_SIGNALING_BY_MET	0.38372	0.377617	0.37794	0.0872626	0.133739
REACTOME_SIGNALING_BY_MODERATE_KINASE_ACTIVITY_BRAF_MUTANTS	0.363782	0.37034	0.373715	0.0727065	0.114533
REACTOME_SIGNALING_BY_MRAS_COMPLEX_MUTANTS	0.452435	0.452969	0.453216	0.666451	0.715891
REACTOME_SIGNALING_BY_MST1	0.335783	0.362421	0.338654	0.00293003	0.00824782
REACTOME_SIGNALING_BY_NODAL	0.127217	0.134197	0.130094	0.0264439	0.0500664
REACTOME_SIGNALING_BY_NOTCH	0.363847	0.364933	0.366021	0.613053	0.667645
REACTOME_SIGNALING_BY_NOTCH1	0.353587	0.353899	0.349868	0.0119622	0.0264558
REACTOME_SIGNALING_BY_NOTCH1_HD_DOMAIN_MUTANTS_IN_CANCER	0.402251	0.40036	0.391073	0.0127549	0.0276484
REACTOME_SIGNALING_BY_NOTCH1_PEST_DOMAIN_MUTANTS_IN_CANCER	0.375648	0.376318	0.36992	0.000898	0.00318681
REACTOME_SIGNALING_BY_NOTCH1_T_7_9_NOTCH1_M1580_K2555_TRANSLOCATION_MUTANT	0.431513	0.429543	0.410019	0.00349687	0.00946089
REACTOME_SIGNALING_BY_NOTCH2	0.340722	0.344046	0.340997	0.447623	0.5102
REACTOME_SIGNALING_BY_NOTCH3	0.361901	0.359555	0.354457	0.0163737	0.0335254
REACTOME_SIGNALING_BY_NOTCH4	0.461622	0.466983	0.46584	0.0844376	0.13007
REACTOME_SIGNALING_BY_NTRK2_TRKB	0.279649	0.278145	0.280437	0.10297	0.153648
REACTOME_SIGNALING_BY_NTRK3_TRKC	0.331619	0.338223	0.341779	1.1e-06	1.18e-05
REACTOME_SIGNALING_BY_NTRKS	0.308494	0.31097	0.310794	0.58332	0.639857
REACTOME_SIGNALING_BY_NUCLEAR_RECEPTORS	0.317346	0.31918	0.317816	0.0594166	0.0975013
REACTOME_SIGNALING_BY_PDGF	0.375926	0.367044	0.365989	0.0112514	0.0251421
REACTOME_SIGNALING_BY_PDGFR_IN_DISEASE	0.430431	0.427881	0.428953	0.328255	0.399827
REACTOME_SIGNALING_BY_PDGFRA_TRANSMEMBRANE_JUXTAMEMBRANE_AND_KINASE_DOMAIN_MUTANTS	0.426577	0.426833	0.428737	0.0712543	0.112835
REACTOME_SIGNALING_BY_PTK6	0.360206	0.361794	0.36102	0.826426	0.852325
REACTOME_SIGNALING_BY_RECEPTOR_TYROSINE_KINASES	0.315663	0.315424	0.31548	0.816146	0.84461
REACTOME_SIGNALING_BY_RETINOIC_ACID	0.249222	0.252499	0.244626	0.00513522	0.0130912
REACTOME_SIGNALING_BY_RHO_GTPASES_MIRO_GTPASES_AND_RHOBTB3	0.346583	0.34408	0.346253	0.00186327	0.00574536
REACTOME_SIGNALING_BY_RNF43_MUTANTS	0.283151	0.277289	0.27152	0.00440695	0.0114936
REACTOME_SIGNALING_BY_ROBO_RECEPTORS	0.435487	0.439612	0.44172	7.77e-07	9.51e-06
REACTOME_SIGNALING_BY_SCF_KIT	0.322217	0.318428	0.320778	0.0539105	0.0905176
REACTOME_SIGNALING_BY_TGF_BETA_RECEPTOR_COMPLEX	0.403693	0.404649	0.404805	0.849586	0.871741
REACTOME_SIGNALING_BY_TGF_BETA_RECEPTOR_COMPLEX_IN_CANCER	0.473884	0.47133	0.469583	0.0623714	0.101585
REACTOME_SIGNALING_BY_TGFB_FAMILY_MEMBERS	0.343528	0.345011	0.345253	0.715061	0.75732
REACTOME_SIGNALING_BY_THE_B_CELL_RECEPTOR_BCR	0.422789	0.426077	0.429369	0.000321	0.00134775
REACTOME_SIGNALING_BY_TYPE_1_INSULIN_LIKE_GROWTH_FACTOR_1_RECEPTOR_IGF1R	0.174499	0.173964	0.175504	0.680296	0.726881
REACTOME_SIGNALING_BY_VEGF	0.384599	0.381866	0.382247	0.407417	0.472708
REACTOME_SIGNALING_BY_WNT	0.323589	0.324197	0.325657	0.00275871	0.00781417
REACTOME_SIGNALING_BY_WNT_IN_CANCER	0.310828	0.30952	0.30891	0.657118	0.707967
REACTOME_SIGNALLING_TO_ERKS	0.332788	0.33421	0.336422	0.00567581	0.0141504
REACTOME_SIGNALLING_TO_P38_VIA_RIT_AND_RIN	0.154999	0.168767	0.162675	0.437814	0.50028
REACTOME_SIGNALLING_TO_RAS	0.290296	0.295201	0.301101	2.29e-05	0.000144
REACTOME_SIRT1_NEGATIVELY_REGULATES_RRNA_EXPRESSION	0.307298	0.304309	0.306139	0.160343	0.222905
REACTOME_SLBP_DEPENDENT_PROCESSING_OF_REPLICATION_DEPENDENT_HISTONE_PRE_MRNAS	0.342847	0.346839	0.357195	7.72e-10	9.99e-08
REACTOME_SLC_MEDIATED_TRANSMEMBRANE_TRANSPORT	0.187242	0.192933	0.188584	0.00138889	0.00451327
REACTOME_SLC_TRANSPORTER_DISORDERS	0.278803	0.283448	0.280418	0.0109693	0.0247254
REACTOME_SMAC_XIAP_REGULATED_APOPTOTIC_RESPONSE	0.347802	0.351183	0.358502	0.000712	0.00262311
REACTOME_SMAD2_SMAD3_SMAD4_HETEROTRIMER_REGULATES_TRANSCRIPTION	0.403745	0.406692	0.406563	0.205911	0.275653
REACTOME_SMALL_INTERFERING_RNA_SIRNA_BIOGENESIS	0.362781	0.356349	0.35768	0.0356115	0.0649112
REACTOME_SMOOTH_MUSCLE_CONTRACTION	0.424071	0.42524	0.421493	0.0983421	0.14858
REACTOME_SNRNP_ASSEMBLY	0.362632	0.364477	0.368507	3.49e-05	0.000207
REACTOME_SODIUM_CALCIUM_EXCHANGERS	0.171273	0.166063	0.168224	0.320539	0.393607
REACTOME_SODIUM_COUPLED_PHOSPHATE_COTRANSPORTERS	0.198045	0.201988	0.203494	0.647368	0.699544
REACTOME_SODIUM_COUPLED_SULPHATE_DI_AND_TRI_CARBOXYLATE_TRANSPORTERS	-0.0716114	-0.0521881	-0.0568413	0.352538	0.423983
REACTOME_SODIUM_PROTON_EXCHANGERS	0.142166	0.153194	0.158198	0.000943	0.00331302
REACTOME_SOS_MEDIATED_SIGNALLING	0.342115	0.350235	0.355861	0.00177824	0.00554934
REACTOME_SPERM_MOTILITY_AND_TAXES	0.015095	0.0143529	0.0121238	0.242578	0.317015
REACTOME_SPHINGOLIPID_DE_NOVO_BIOSYNTHESIS	0.256362	0.261399	0.261352	0.054255	0.0910116
REACTOME_SPHINGOLIPID_METABOLISM	0.295527	0.300794	0.299745	0.00863866	0.0203859
REACTOME_SPRY_REGULATION_OF_FGF_SIGNALING	0.486884	0.486459	0.486535	0.674525	0.722421
REACTOME_SRP_DEPENDENT_COTRANSLATIONAL_PROTEIN_TARGETING_TO_MEMBRANE	0.498391	0.504324	0.50374	0.00115378	0.00390343
REACTOME_STABILIZATION_OF_P53	0.471033	0.479435	0.484175	7.19e-07	8.91e-06
REACTOME_STAT3_NUCLEAR_EVENTS_DOWNSTREAM_OF_ALK_SIGNALING	0.441708	0.439997	0.443715	0.0629933	0.102198
REACTOME_STAT5_ACTIVATION	0.341657	0.344409	0.34567	0.944122	0.952012
REACTOME_STAT5_ACTIVATION_DOWNSTREAM_OF_FLT3_ITD_MUTANTS	0.344649	0.352483	0.358192	0.00195176	0.00595731
REACTOME_STIMULI_SENSING_CHANNELS	0.176057	0.174741	0.173449	0.0360275	0.0655375
REACTOME_STING_MEDIATED_INDUCTION_OF_HOST_IMMUNE_RESPONSES	0.375572	0.372676	0.376423	0.0626832	0.101938
REACTOME_STRIATED_MUSCLE_CONTRACTION	0.12532	0.119775	0.125023	0.0642774	0.103877
REACTOME_SULFIDE_OXIDATION_TO_SULFATE	0.352153	0.369979	0.37078	0.0111903	0.0250365
REACTOME_SULFUR_AMINO_ACID_METABOLISM	0.274667	0.288252	0.285291	0.00600426	0.0148466
REACTOME_SUMO_IS_CONJUGATED_TO_E1_UBA2_SAE1	0.460035	0.465484	0.471375	3.62e-05	0.000213
REACTOME_SUMO_IS_PROTEOLYTICALLY_PROCESSED	0.409954	0.411849	0.415622	0.0207261	0.0408206
REACTOME_SUMO_IS_TRANSFERRED_FROM_E1_TO_E2_UBE2I_UBC9	0.406694	0.408785	0.416312	1.26e-06	1.31e-05
REACTOME_SUMOYLATION	0.362535	0.362628	0.3639	0.0536965	0.090242
REACTOME_SUMOYLATION_OF_CHROMATIN_ORGANIZATION_PROTEINS	0.371501	0.373968	0.375073	0.0153957	0.0320256
REACTOME_SUMOYLATION_OF_DNA_DAMAGE_RESPONSE_AND_REPAIR_PROTEINS	0.386136	0.385409	0.385994	0.505588	0.566986
REACTOME_SUMOYLATION_OF_DNA_METHYLATION_PROTEINS	0.30849	0.312859	0.313596	0.49999	0.562101
REACTOME_SUMOYLATION_OF_DNA_REPLICATION_PROTEINS	0.390235	0.393911	0.403738	5.21e-07	7.25e-06
REACTOME_SUMOYLATION_OF_IMMUNE_RESPONSE_PROTEINS	0.369064	0.374023	0.381184	2.04e-07	3.46e-06
REACTOME_SUMOYLATION_OF_INTRACELLULAR_RECEPTORS	0.278346	0.279383	0.274733	7.64e-05	0.000392
REACTOME_SUMOYLATION_OF_RNA_BINDING_PROTEINS	0.391271	0.395581	0.396286	0.00258878	0.00746939
REACTOME_SUMOYLATION_OF_SUMOYLATION_PROTEINS	0.421086	0.424477	0.426211	0.000537	0.00207335
REACTOME_SUMOYLATION_OF_TRANSCRIPTION_COFACTORS	0.396457	0.398822	0.398203	0.33363	0.405554
REACTOME_SUMOYLATION_OF_TRANSCRIPTION_FACTORS	0.305884	0.308545	0.310812	0.0194892	0.0390648
REACTOME_SUMOYLATION_OF_UBIQUITINYLATION_PROTEINS	0.39642	0.39919	0.402497	2.86e-05	0.000174
REACTOME_SUPPRESSION_OF_APOPTOSIS	0.373604	0.371475	0.377528	0.000146	0.000689
REACTOME_SUPPRESSION_OF_PHAGOSOMAL_MATURATION	0.454512	0.458016	0.461263	6.04e-06	4.48e-05
REACTOME_SURFACTANT_METABOLISM	0.12523	0.123369	0.122642	0.31164	0.384767
REACTOME_SWITCHING_OF_ORIGINS_TO_A_POST_REPLICATIVE_STATE	0.414255	0.419756	0.428408	2.92e-08	9.28e-07
REACTOME_SYNAPTIC_ADHESION_LIKE_MOLECULES	0.248643	0.246751	0.24485	0.314001	0.387154
REACTOME_SYNDECAN_INTERACTIONS	0.443986	0.447198	0.450104	0.0811026	0.125681
REACTOME_SYNTHESIS_OF_12_EICOSATETRAENOIC_ACID_DERIVATIVES	0.102779	0.103659	0.106042	0.104785	0.155912
REACTOME_SYNTHESIS_OF_15_EICOSATETRAENOIC_ACID_DERIVATIVES	0.191196	0.199167	0.204385	0.0330231	0.0607437
REACTOME_SYNTHESIS_OF_16_20_HYDROXYEICOSATETRAENOIC_ACIDS_HETE	0.0679361	0.091935	0.0773634	0.0295463	0.0553611
REACTOME_SYNTHESIS_OF_5_EICOSATETRAENOIC_ACIDS	0.325797	0.325743	0.325277	0.898339	0.914507
REACTOME_SYNTHESIS_OF_ACTIVE_UBIQUITIN_ROLES_OF_E1_AND_E2_ENZYMES	0.399462	0.403746	0.413825	5.44e-08	1.33e-06
REACTOME_SYNTHESIS_OF_BILE_ACIDS_AND_BILE_SALTS	0.248881	0.25164	0.247851	0.1124	0.164599
REACTOME_SYNTHESIS_OF_BILE_ACIDS_AND_BILE_SALTS_VIA_24_HYDROXYCHOLESTEROL	0.178384	0.190866	0.183655	0.0970754	0.146912
REACTOME_SYNTHESIS_OF_BILE_ACIDS_AND_BILE_SALTS_VIA_27_HYDROXYCHOLESTEROL	0.26644	0.273682	0.271035	0.543502	0.602669
REACTOME_SYNTHESIS_OF_BILE_ACIDS_AND_BILE_SALTS_VIA_7ALPHA_HYDROXYCHOLESTEROL	0.239908	0.249028	0.244203	0.101754	0.152211
REACTOME_SYNTHESIS_OF_DIPHTHAMIDE_EEF2	0.238393	0.238059	0.240515	0.204364	0.274
REACTOME_SYNTHESIS_OF_DNA	0.389392	0.391722	0.399696	8.79e-08	1.83e-06
REACTOME_SYNTHESIS_OF_DOLICHYL_PHOSPHATE	0.231009	0.230741	0.239275	0.00956499	0.0223005
REACTOME_SYNTHESIS_OF_EPOXY_EET_AND_DIHYDROXYEICOSATRIENOIC_ACIDS_DHET	0.170411	0.197811	0.183174	0.0222796	0.0434081
REACTOME_SYNTHESIS_OF_GDP_MANNOSE	0.370781	0.380552	0.382441	0.187753	0.254175
REACTOME_SYNTHESIS_OF_GLYCOSYLPHOSPHATIDYLINOSITOL_GPI	0.212135	0.217055	0.21715	0.528869	0.588354
REACTOME_SYNTHESIS_OF_IP2_IP_AND_INS_IN_THE_CYTOSOL	0.256539	0.258776	0.250955	0.00437028	0.0114309
REACTOME_SYNTHESIS_OF_IP3_AND_IP4_IN_THE_CYTOSOL	0.293739	0.292393	0.291166	0.463644	0.525812
REACTOME_SYNTHESIS_OF_KETONE_BODIES	0.233843	0.246428	0.239669	0.10233	0.152819
REACTOME_SYNTHESIS_OF_LEUKOTRIENES_LT_AND_EOXINS_EX	0.221211	0.234419	0.227702	0.0478354	0.0829012
REACTOME_SYNTHESIS_OF_LIPOXINS_LX	0.314007	0.300693	0.298977	0.136458	0.193869
REACTOME_SYNTHESIS_OF_PA	0.197506	0.204022	0.205684	0.000252	0.00110194
REACTOME_SYNTHESIS_OF_PC	0.295601	0.302746	0.297689	0.0191159	0.038487
REACTOME_SYNTHESIS_OF_PE	0.203139	0.208536	0.208398	0.0702992	0.11142
REACTOME_SYNTHESIS_OF_PG	0.298859	0.29198	0.290371	0.114864	0.167318
REACTOME_SYNTHESIS_OF_PI	0.196995	0.205146	0.204597	0.221808	0.294983
REACTOME_SYNTHESIS_OF_PIPS_AT_THE_EARLY_ENDOSOME_MEMBRANE	0.386495	0.382719	0.381609	0.0120806	0.0266331
REACTOME_SYNTHESIS_OF_PIPS_AT_THE_ER_MEMBRANE	0.402971	0.406384	0.405168	0.874092	0.894307
REACTOME_SYNTHESIS_OF_PIPS_AT_THE_GOLGI_MEMBRANE	0.337212	0.338485	0.342265	5.63e-05	0.000311
REACTOME_SYNTHESIS_OF_PIPS_AT_THE_LATE_ENDOSOME_MEMBRANE	0.35118	0.348175	0.348487	0.0522789	0.0882694
REACTOME_SYNTHESIS_OF_PIPS_AT_THE_PLASMA_MEMBRANE	0.328199	0.328118	0.327764	0.561504	0.620087
REACTOME_SYNTHESIS_OF_PROSTAGLANDINS_PG_AND_THROMBOXANES_TX	0.270338	0.274071	0.272083	0.980572	0.984925
REACTOME_SYNTHESIS_OF_PYROPHOSPHATES_IN_THE_CYTOSOL	0.159772	0.164546	0.16805	0.0103268	0.0236004
REACTOME_SYNTHESIS_OF_SUBSTRATES_IN_N_GLYCAN_BIOSYTHESIS	0.270082	0.278317	0.280333	1.06e-06	1.16e-05
REACTOME_SYNTHESIS_OF_UDP_N_ACETYL_GLUCOSAMINE	0.328626	0.337403	0.350869	2.13e-08	7.32e-07
REACTOME_SYNTHESIS_OF_VERY_LONG_CHAIN_FATTY_ACYL_COAS	0.239426	0.244148	0.246703	0.000288	0.00122334
REACTOME_SYNTHESIS_OF_WYBUTOSINE_AT_G37_OF_TRNA_PHE	0.212938	0.206338	0.212746	0.0267649	0.0506213
REACTOME_SYNTHESIS_SECRETION_AND_DEACYLATION_OF_GHRELIN	0.107898	0.107627	0.116502	0.00162211	0.00518733
REACTOME_SYNTHESIS_SECRETION_AND_INACTIVATION_OF_GLUCAGON_LIKE_PEPTIDE_1_GLP_1	0.146154	0.144115	0.144932	0.560049	0.618857
REACTOME_SYNTHESIS_SECRETION_AND_INACTIVATION_OF_GLUCOSE_DEPENDENT_INSULINOTROPIC_POLYPEPTIDE_GIP	0.121754	0.125737	0.129777	0.00169221	0.0053735
REACTOME_TACHYKININ_RECEPTORS_BIND_TACHYKININS	-0.12297	-0.125525	-0.117697	0.0199808	0.039742
REACTOME_TAK1_ACTIVATES_NFKB_BY_PHOSPHORYLATION_AND_ACTIVATION_OF_IKKS_COMPLEX	0.313504	0.31017	0.310501	0.363411	0.433888
REACTOME_TANDEM_PORE_DOMAIN_POTASSIUM_CHANNELS	-0.0212156	-0.0212045	-0.031539	0.0930723	0.141445
REACTOME_TBC_RABGAPS	0.310528	0.315628	0.3172	5.82e-06	4.39e-05
REACTOME_TCF_DEPENDENT_SIGNALING_IN_RESPONSE_TO_WNT	0.35282	0.355241	0.3569	2.15e-05	0.000136
REACTOME_TCR_SIGNALING	0.410661	0.414989	0.419825	0.0437501	0.0773226
REACTOME_TELOMERE_C_STRAND_LAGGING_STRAND_SYNTHESIS	0.309629	0.310417	0.315619	0.000187	0.000844
REACTOME_TELOMERE_C_STRAND_SYNTHESIS_INITIATION	0.310872	0.306831	0.308313	0.0471986	0.0821437
REACTOME_TELOMERE_EXTENSION_BY_TELOMERASE	0.313781	0.318686	0.324735	1.15e-07	2.16e-06
REACTOME_TELOMERE_MAINTENANCE	0.333318	0.337259	0.341171	1.53e-07	2.72e-06
REACTOME_TERMINAL_PATHWAY_OF_COMPLEMENT	0.173315	0.170612	0.171406	0.621025	0.675514
REACTOME_TERMINATION_OF_O_GLYCAN_BIOSYNTHESIS	0.12241	0.110283	0.104655	0.00242679	0.00709612
REACTOME_TERMINATION_OF_TRANSLESION_DNA_SYNTHESIS	0.365299	0.365557	0.368979	0.000661	0.00246257
REACTOME_TETRAHYDROBIOPTERIN_BH4_SYNTHESIS_RECYCLING_SALVAGE_AND_REGULATION	0.285676	0.283525	0.285775	0.177212	0.243364
REACTOME_TFAP2_AP_2_FAMILY_REGULATES_TRANSCRIPTION_OF_CELL_CYCLE_FACTORS	0.268548	0.292592	0.302494	2.36e-07	3.88e-06
REACTOME_TFAP2_AP_2_FAMILY_REGULATES_TRANSCRIPTION_OF_GROWTH_FACTORS_AND_THEIR_RECEPTORS	0.136207	0.141814	0.143638	0.00131441	0.00433763
REACTOME_TFAP2A_ACTS_AS_A_TRANSCRIPTIONAL_REPRESSOR_DURING_RETINOIC_ACID_INDUCED_CELL_DIFFERENTIATION	0.367551	0.37589	0.39517	4.21e-08	1.19e-06
REACTOME_TGF_BETA_RECEPTOR_SIGNALING_ACTIVATES_SMADS	0.446553	0.446399	0.446165	0.799092	0.830285
REACTOME_TGF_BETA_RECEPTOR_SIGNALING_IN_EMT_EPITHELIAL_TO_MESENCHYMAL_TRANSITION	0.425083	0.42338	0.423936	0.636692	0.689242
REACTOME_THE_ACTIVATION_OF_ARYLSULFATASES	0.199628	0.203139	0.206107	0.168972	0.233287
REACTOME_THE_CANONICAL_RETINOID_CYCLE_IN_RODS_TWILIGHT_VISION	0.0480245	0.0527372	0.05637	0.174465	0.239956
REACTOME_THE_CITRIC_ACID_TCA_CYCLE_AND_RESPIRATORY_ELECTRON_TRANSPORT	0.429113	0.43702	0.436608	0.00375711	0.01003
REACTOME_THE_FATTY_ACID_CYCLING_MODEL	0.165115	0.15048	0.148877	0.000183	0.000829
REACTOME_THE_NLRP3_INFLAMMASOME	0.411476	0.408102	0.413983	0.0742219	0.116515
REACTOME_THE_PHOTOTRANSDUCTION_CASCADE	0.0909088	0.0869593	0.0873522	0.567544	0.625993
REACTOME_THE_RETINOID_CYCLE_IN_CONES_DAYLIGHT_VISION	-0.156136	-0.149317	-0.152272	0.119901	0.173478
REACTOME_THE_ROLE_OF_GTSE1_IN_G2_M_PROGRESSION_AFTER_G2_CHECKPOINT	0.417714	0.424213	0.431773	5.87e-10	8.85e-08
REACTOME_THE_ROLE_OF_NEF_IN_HIV_1_REPLICATION_AND_DISEASE_PATHOGENESIS	0.392935	0.399612	0.403355	0.00125458	0.00416658
REACTOME_THROMBIN_SIGNALLING_THROUGH_PROTEINASE_ACTIVATED_RECEPTORS_PARS	0.191121	0.194574	0.196634	0.127414	0.182562
REACTOME_THROMBOXANE_SIGNALLING_THROUGH_TP_RECEPTOR	0.164942	0.166907	0.168616	0.0194586	0.0390466
REACTOME_THYROXINE_BIOSYNTHESIS	-0.104456	-0.117414	-0.116975	0.082688	0.12781
REACTOME_TICAM1_DEPENDENT_ACTIVATION_OF_IRF3_IRF7	0.412406	0.40989	0.411401	0.401448	0.46698
REACTOME_TICAM1_RIP1_MEDIATED_IKK_COMPLEX_RECRUITMENT	0.389968	0.388423	0.389513	0.461251	0.523426
REACTOME_TICAM1_TRAF6_DEPENDENT_INDUCTION_OF_TAK1_COMPLEX	0.444423	0.444093	0.441515	0.00181509	0.00563518
REACTOME_TIE2_SIGNALING	0.353	0.350514	0.349174	0.226901	0.300652
REACTOME_TIGHT_JUNCTION_INTERACTIONS	0.114668	0.122792	0.114883	0.0296159	0.055434
REACTOME_TLR3_MEDIATED_TICAM1_DEPENDENT_PROGRAMMED_CELL_DEATH	0.302137	0.303761	0.302706	0.749029	0.78685
REACTOME_TNF_RECEPTOR_SUPERFAMILY_TNFSF_MEMBERS_MEDIATING_NON_CANONICAL_NF_KB_PATHWAY	0.169228	0.183232	0.187616	0.0994499	0.149453
REACTOME_TNF_SIGNALING	0.335916	0.331902	0.334615	0.27228	0.347707
REACTOME_TNFR1_INDUCED_NFKAPPAB_SIGNALING_PATHWAY	0.336355	0.333301	0.334672	0.530736	0.590069
REACTOME_TNFR1_INDUCED_PROAPOPTOTIC_SIGNALING	0.24154	0.233502	0.234526	0.398524	0.464773
REACTOME_TNFR1_MEDIATED_CERAMIDE_PRODUCTION	0.185385	0.160831	0.16065	0.0027058	0.00772477
REACTOME_TNFR2_NON_CANONICAL_NF_KB_PATHWAY	0.332194	0.336062	0.340857	0.00269538	0.00770826
REACTOME_TNFS_BIND_THEIR_PHYSIOLOGICAL_RECEPTORS	0.0850328	0.0954639	0.0965377	0.140427	0.198417
REACTOME_TOLL_LIKE_RECEPTOR_9_TLR9_CASCADE	0.328706	0.326094	0.326686	0.350894	0.423131
REACTOME_TOLL_LIKE_RECEPTOR_CASCADES	0.325965	0.322357	0.324783	0.484111	0.545945
REACTOME_TOLL_LIKE_RECEPTOR_TLR1_TLR2_CASCADE	0.319833	0.317623	0.318606	0.664629	0.714358
REACTOME_TOXICITY_OF_BOTULINUM_TOXIN_TYPE_D_BOTD	0.0221452	0.0355322	0.0409974	0.000253	0.00110438
REACTOME_TP53_REGULATES_METABOLIC_GENES	0.398645	0.400632	0.402374	0.00111222	0.00379118
REACTOME_TP53_REGULATES_TRANSCRIPTION_OF_ADDITIONAL_CELL_CYCLE_GENES_WHOSE_EXACT_ROLE_IN_THE_P53_PATHWAY_REMAIN_UNCERTAIN	0.409649	0.400279	0.401937	0.000871	0.00310322
REACTOME_TP53_REGULATES_TRANSCRIPTION_OF_CASPASE_ACTIVATORS_AND_CASPASES	0.263076	0.261889	0.264484	0.164012	0.227306
REACTOME_TP53_REGULATES_TRANSCRIPTION_OF_CELL_CYCLE_GENES	0.33949	0.33886	0.347029	0.000121	0.000583
REACTOME_TP53_REGULATES_TRANSCRIPTION_OF_CELL_DEATH_GENES	0.287743	0.296023	0.296399	0.00129407	0.00428201
REACTOME_TP53_REGULATES_TRANSCRIPTION_OF_DEATH_RECEPTORS_AND_LIGANDS	0.348639	0.348248	0.350314	0.650348	0.701508
REACTOME_TP53_REGULATES_TRANSCRIPTION_OF_DNA_REPAIR_GENES	0.379173	0.38288	0.383516	0.127021	0.182178
REACTOME_TP53_REGULATES_TRANSCRIPTION_OF_GENES_INVOLVED_IN_CYTOCHROME_C_RELEASE	0.250282	0.253214	0.258222	9.95e-05	0.000492
REACTOME_TP53_REGULATES_TRANSCRIPTION_OF_GENES_INVOLVED_IN_G1_CELL_CYCLE_ARREST	0.185681	0.190936	0.208188	4.59e-07	6.54e-06
REACTOME_TP53_REGULATES_TRANSCRIPTION_OF_GENES_INVOLVED_IN_G2_CELL_CYCLE_ARREST	0.321647	0.331121	0.347143	5.83e-07	7.76e-06
REACTOME_TP53_REGULATES_TRANSCRIPTION_OF_SEVERAL_ADDITIONAL_CELL_DEATH_GENES_WHOSE_SPECIFIC_ROLES_IN_P53_DEPENDENT_APOPTOSIS_REMAIN_UNCERTAIN	0.270035	0.27125	0.273969	0.00339514	0.00925483
REACTOME_TRAF3_DEPENDENT_IRF_ACTIVATION_PATHWAY	0.315262	0.312964	0.316134	0.0672024	0.107548
REACTOME_TRAF6_MEDIATED_INDUCTION_OF_TAK1_COMPLEX_WITHIN_TLR4_COMPLEX	0.370077	0.367586	0.371003	0.0099192	0.0229002
REACTOME_TRAF6_MEDIATED_IRF7_ACTIVATION	0.127913	0.12245	0.125242	0.0994974	0.149453
REACTOME_TRAF6_MEDIATED_IRF7_ACTIVATION_IN_TLR7_8_OR_9_SIGNALING	0.341736	0.338799	0.342481	0.0118423	0.0262678
REACTOME_TRAF6_MEDIATED_NF_KB_ACTIVATION	0.299736	0.293622	0.292833	0.0455116	0.0797444
REACTOME_TRAFFICKING_AND_PROCESSING_OF_ENDOSOMAL_TLR	0.396397	0.393975	0.397333	0.28251	0.356585
REACTOME_TRAFFICKING_OF_AMPA_RECEPTORS	0.227806	0.227277	0.227852	0.229003	0.30238
REACTOME_TRAFFICKING_OF_GLUR2_CONTAINING_AMPA_RECEPTORS	0.267162	0.265291	0.267776	0.0915353	0.139578
REACTOME_TRAFFICKING_OF_MYRISTOYLATED_PROTEINS_TO_THE_CILIUM	0.172654	0.167533	0.160525	0.0171315	0.0349979
REACTOME_TRAIL_SIGNALING	0.380184	0.382216	0.385185	0.274961	0.349248
REACTOME_TRANS_GOLGI_NETWORK_VESICLE_BUDDING	0.397443	0.399181	0.401414	0.000863	0.00308162
REACTOME_TRANSCRIPTION_COUPLED_NUCLEOTIDE_EXCISION_REPAIR_TC_NER	0.376607	0.378225	0.38122	0.000149	0.000697
REACTOME_TRANSCRIPTION_OF_E2F_TARGETS_UNDER_NEGATIVE_CONTROL_BY_DREAM_COMPLEX	0.319942	0.319593	0.328697	3.29e-06	2.77e-05
REACTOME_TRANSCRIPTION_OF_E2F_TARGETS_UNDER_NEGATIVE_CONTROL_BY_P107_RBL1_AND_P130_RBL2_IN_COMPLEX_WITH_HDAC1	0.281287	0.2803	0.294076	8.61e-07	1.03e-05
REACTOME_TRANSCRIPTION_OF_THE_HIV_GENOME	0.356537	0.359697	0.36199	3.97e-06	3.21e-05
REACTOME_TRANSCRIPTIONAL_ACTIVATION_OF_MITOCHONDRIAL_BIOGENESIS	0.340145	0.343024	0.340484	0.243895	0.318048
REACTOME_TRANSCRIPTIONAL_ACTIVITY_OF_SMAD2_SMAD3_SMAD4_HETEROTRIMER	0.403997	0.404372	0.404707	0.933326	0.942701
REACTOME_TRANSCRIPTIONAL_REGULATION_BY_E2F6	0.322637	0.32103	0.324212	0.00684663	0.0165453
REACTOME_TRANSCRIPTIONAL_REGULATION_BY_MECP2	0.26742	0.264973	0.263021	0.0269718	0.0509061
REACTOME_TRANSCRIPTIONAL_REGULATION_BY_RUNX1	0.372472	0.375905	0.376914	0.000737	0.00268445
REACTOME_TRANSCRIPTIONAL_REGULATION_BY_RUNX2	0.389072	0.392531	0.394518	2.98e-05	0.000178
REACTOME_TRANSCRIPTIONAL_REGULATION_BY_RUNX3	0.448431	0.453338	0.455153	0.000618	0.00234592
REACTOME_TRANSCRIPTIONAL_REGULATION_BY_SMALL_RNAS	0.423264	0.425375	0.428652	7.07e-05	0.000371
REACTOME_TRANSCRIPTIONAL_REGULATION_BY_THE_AP_2_TFAP2_FAMILY_OF_TRANSCRIPTION_FACTORS	0.259435	0.263162	0.26792	6.93e-10	9.64e-08
REACTOME_TRANSCRIPTIONAL_REGULATION_BY_TP53	0.362013	0.363691	0.365748	6.92e-06	5.07e-05
REACTOME_TRANSCRIPTIONAL_REGULATION_BY_VENTX	0.323081	0.319914	0.323916	0.0332624	0.0611218
REACTOME_TRANSCRIPTIONAL_REGULATION_OF_GRANULOPOIESIS	0.305997	0.305928	0.309165	0.110989	0.16306
REACTOME_TRANSCRIPTIONAL_REGULATION_OF_PLURIPOTENT_STEM_CELLS	0.165255	0.165506	0.158628	0.00636335	0.0155225
REACTOME_TRANSCRIPTIONAL_REGULATION_OF_TESTIS_DIFFERENTIATION	-0.0162633	-0.0135386	-0.00408432	0.00569169	0.0141705
REACTOME_TRANSCRIPTIONAL_REGULATION_OF_WHITE_ADIPOCYTE_DIFFERENTIATION	0.31372	0.313933	0.310969	0.00341305	0.00927571
REACTOME_TRANSFERRIN_ENDOCYTOSIS_AND_RECYCLING	0.245444	0.258	0.259283	9.66e-07	1.11e-05
REACTOME_TRANSLATION	0.431632	0.438969	0.440606	5.04e-06	3.91e-05
REACTOME_TRANSLATION_OF_REPLICASE_AND_ASSEMBLY_OF_THE_REPLICATION_TRANSCRIPTION_COMPLEX	0.379699	0.382419	0.38282	0.0486687	0.0837361
REACTOME_TRANSLATION_OF_SARS_COV_1_STRUCTURAL_PROTEINS	0.411986	0.414238	0.416704	4.26e-05	0.000246
REACTOME_TRANSLATION_OF_SARS_COV_2_STRUCTURAL_PROTEINS	0.412077	0.413607	0.417567	1.56e-08	6.27e-07
REACTOME_TRANSLESION_SYNTHESIS_BY_POLH	0.413261	0.417106	0.419827	0.0177405	0.0359981
REACTOME_TRANSLESION_SYNTHESIS_BY_POLK	0.433269	0.430423	0.434176	0.134843	0.192329
REACTOME_TRANSLESION_SYNTHESIS_BY_Y_FAMILY_DNA_POLYMERASES_BYPASSES_LESIONS_ON_DNA_TEMPLATE	0.361536	0.361296	0.364329	0.000922	0.00325395
REACTOME_TRANSLOCATION_OF_SLC2A4_GLUT4_TO_THE_PLASMA_MEMBRANE	0.36569	0.364069	0.367864	4.46e-06	3.57e-05
REACTOME_TRANSMISSION_ACROSS_CHEMICAL_SYNAPSES	0.162292	0.162446	0.159121	0.0013321	0.00436843
REACTOME_TRANSPORT_AND_SYNTHESIS_OF_PAPS	0.333668	0.333535	0.333406	0.985297	0.988027
REACTOME_TRANSPORT_OF_BILE_SALTS_AND_ORGANIC_ACIDS_METAL_IONS_AND_AMINE_COMPOUNDS	0.190386	0.200783	0.187171	9.86e-05	0.00049
REACTOME_TRANSPORT_OF_CONNEXONS_TO_THE_PLASMA_MEMBRANE	0.258375	0.259168	0.27363	2.18e-06	1.96e-05
REACTOME_TRANSPORT_OF_FATTY_ACIDS	0.0180101	0.00515967	0.0150038	0.091861	0.139957
REACTOME_TRANSPORT_OF_INORGANIC_CATIONS_ANIONS_AND_AMINO_ACIDS_OLIGOPEPTIDES	0.163681	0.170497	0.168452	0.0130121	0.028105
REACTOME_TRANSPORT_OF_MATURE_MRNAS_DERIVED_FROM_INTRONLESS_TRANSCRIPTS	0.40623	0.408609	0.412497	1.3e-05	8.81e-05
REACTOME_TRANSPORT_OF_MATURE_TRANSCRIPT_TO_CYTOPLASM	0.350034	0.35229	0.354522	5.26e-06	4.04e-05
REACTOME_TRANSPORT_OF_NUCLEOSIDES_AND_FREE_PURINE_AND_PYRIMIDINE_BASES_ACROSS_THE_PLASMA_MEMBRANE	0.288685	0.298241	0.290446	0.000974	0.00339511
REACTOME_TRANSPORT_OF_NUCLEOTIDE_SUGARS	0.306282	0.316695	0.317354	0.0839068	0.129362
REACTOME_TRANSPORT_OF_ORGANIC_ANIONS	0.148949	0.146969	0.14065	0.0370748	0.0670383
REACTOME_TRANSPORT_OF_SMALL_MOLECULES	0.254492	0.258799	0.257777	0.00457515	0.0118639
REACTOME_TRANSPORT_OF_THE_SLBP_DEPENDANT_MATURE_MRNA	0.403968	0.407915	0.411602	1.13e-05	7.83e-05
REACTOME_TRANSPORT_OF_VITAMINS_NUCLEOSIDES_AND_RELATED_MOLECULES	0.220935	0.221964	0.221629	0.104944	0.155947
REACTOME_TRANSPORT_TO_THE_GOLGI_AND_SUBSEQUENT_MODIFICATION	0.350891	0.356104	0.358573	8.72e-09	4.16e-07
REACTOME_TRIF_MEDIATED_PROGRAMMED_CELL_DEATH	0.287916	0.279744	0.286324	0.0181232	0.0366924
REACTOME_TRIGLYCERIDE_BIOSYNTHESIS	0.117842	0.120938	0.123519	0.411393	0.475888
REACTOME_TRIGLYCERIDE_CATABOLISM	0.234789	0.234786	0.233747	0.629208	0.682602
REACTOME_TRIGLYCERIDE_METABOLISM	0.190901	0.191569	0.194742	0.36772	0.438165
REACTOME_TRISTETRAPROLIN_TTP_ZFP36_BINDS_AND_DESTABILIZES_MRNA	0.357591	0.360799	0.364546	5.49e-06	4.18e-05
REACTOME_TRNA_AMINOACYLATION	0.3467	0.350872	0.353692	0.019524	0.0390912
REACTOME_TRNA_MODIFICATION_IN_THE_MITOCHONDRION	0.317863	0.315421	0.320913	0.00471198	0.0121665
REACTOME_TRNA_MODIFICATION_IN_THE_NUCLEUS_AND_CYTOSOL	0.248626	0.246429	0.250747	3.18e-05	0.00019
REACTOME_TRNA_PROCESSING	0.307805	0.312284	0.316155	7.11e-09	3.9e-07
REACTOME_TRNA_PROCESSING_IN_THE_MITOCHONDRION	0.389174	0.386768	0.394205	8.22e-05	0.000419
REACTOME_TRNA_PROCESSING_IN_THE_NUCLEUS	0.340317	0.346347	0.350595	8.48e-09	4.16e-07
REACTOME_TRP_CHANNELS	0.165687	0.155617	0.153753	0.00073	0.00266756
REACTOME_TRYPTOPHAN_CATABOLISM	0.27533	0.284523	0.285008	0.139952	0.197901
REACTOME_TYPE_I_HEMIDESMOSOME_ASSEMBLY	0.349203	0.332795	0.343621	0.206054	0.275653
REACTOME_TYROSINE_CATABOLISM	0.25115	0.287815	0.279665	0.000169	0.000773
REACTOME_TYSND1_CLEAVES_PEROXISOMAL_PROTEINS	0.439293	0.44853	0.441607	0.0101339	0.0232476
REACTOME_UB_SPECIFIC_PROCESSING_PROTEASES	0.329607	0.330934	0.334204	5.39e-06	4.12e-05
REACTOME_UBIQUINOL_BIOSYNTHESIS	0.307143	0.311484	0.313403	0.12803	0.18319
REACTOME_UCH_PROTEINASES	0.415808	0.423348	0.428203	2.31e-09	2.03e-07
REACTOME_UNBLOCKING_OF_NMDA_RECEPTORS_GLUTAMATE_BINDING_AND_ACTIVATION	0.125164	0.119698	0.11803	0.0637232	0.103073
REACTOME_UNFOLDED_PROTEIN_RESPONSE_UPR	0.387082	0.391239	0.396732	3.62e-09	2.85e-07
REACTOME_UNWINDING_OF_DNA	0.235705	0.242872	0.258373	2.37e-05	0.000147
REACTOME_UPTAKE_AND_ACTIONS_OF_BACTERIAL_TOXINS	0.264137	0.264992	0.26708	0.0504948	0.0860599
REACTOME_UPTAKE_AND_FUNCTION_OF_ANTHRAX_TOXINS	0.37577	0.374156	0.374296	0.714078	0.756722
REACTOME_UPTAKE_AND_FUNCTION_OF_DIPHTHERIA_TOXIN	0.505845	0.506744	0.509092	0.323071	0.395108
REACTOME_UREA_CYCLE	0.232152	0.236351	0.235721	0.556056	0.615196
REACTOME_VASOPRESSIN_LIKE_RECEPTORS	-0.0868474	-0.0909543	-0.0962307	0.108001	0.159447
REACTOME_VASOPRESSIN_REGULATES_RENAL_WATER_HOMEOSTASIS_VIA_AQUAPORINS	0.20427	0.203319	0.198491	0.00107865	0.00371172
REACTOME_VEGF_LIGAND_RECEPTOR_INTERACTIONS	0.41391	0.385332	0.375455	8.04e-06	5.73e-05
REACTOME_VEGFR2_MEDIATED_CELL_PROLIFERATION	0.365763	0.365309	0.367365	0.400452	0.466121
REACTOME_VEGFR2_MEDIATED_VASCULAR_PERMEABILITY	0.372033	0.369573	0.36938	0.351421	0.423227
REACTOME_VESICLE_MEDIATED_TRANSPORT	0.346427	0.347016	0.34985	5.58e-09	3.39e-07
REACTOME_VIRAL_MESSENGER_RNA_SYNTHESIS	0.418748	0.423463	0.42619	8.1e-07	9.84e-06
REACTOME_VISUAL_PHOTOTRANSDUCTION	0.126009	0.137327	0.130976	0.0248147	0.0474283
REACTOME_VITAMIN_B1_THIAMIN_METABOLISM	0.162096	0.17188	0.173637	0.111455	0.163612
REACTOME_VITAMIN_B2_RIBOFLAVIN_METABOLISM	0.185991	0.200495	0.218317	2.05e-08	7.26e-07
REACTOME_VITAMIN_B5_PANTOTHENATE_METABOLISM	0.326663	0.337149	0.339832	0.000126	0.000602
REACTOME_VITAMIN_C_ASCORBATE_METABOLISM	0.408847	0.422572	0.418395	0.187924	0.254218
REACTOME_VITAMIN_D_CALCIFEROL_METABOLISM	0.326485	0.341669	0.329205	0.00346445	0.00939826
REACTOME_VITAMINS	0.0384107	0.0434893	0.0287966	0.387094	0.456718
REACTOME_VLDL_ASSEMBLY	0.196881	0.220612	0.216431	0.236845	0.310194
REACTOME_VLDL_CLEARANCE	0.207091	0.238139	0.224665	0.0475389	0.0825771
REACTOME_VLDLR_INTERNALISATION_AND_DEGRADATION	0.424746	0.430048	0.42986	0.000758	0.00274837
REACTOME_VOLTAGE_GATED_POTASSIUM_CHANNELS	-0.0461131	-0.049883	-0.0483024	0.682535	0.728843
REACTOME_VXPX_CARGO_TARGETING_TO_CILIUM	0.335846	0.332445	0.329457	0.000647	0.00242923
REACTOME_WAX_AND_PLASMALOGEN_BIOSYNTHESIS	0.210739	0.210844	0.210531	0.849311	0.871741
REACTOME_WNT_LIGAND_BIOGENESIS_AND_TRAFFICKING	0.0685649	0.0698637	0.0678289	0.978503	0.983393
REACTOME_WNT_MEDIATED_ACTIVATION_OF_DVL	0.414511	0.423599	0.42159	0.00109605	0.00375729
REACTOME_WNT5A_DEPENDENT_INTERNALIZATION_OF_FZD2_FZD5_AND_ROR2	0.366064	0.364809	0.370749	0.00211508	0.00634874
REACTOME_WNT5A_DEPENDENT_INTERNALIZATION_OF_FZD4	0.391122	0.389404	0.392871	0.00337557	0.00921536
REACTOME_XENOBIOTICS	0.0415161	0.042521	0.0326479	5.59e-05	0.00031
REACTOME_YAP1_AND_WWTR1_TAZ_STIMULATED_GENE_EXPRESSION	0.234668	0.223863	0.225841	0.0767504	0.120068
REACTOME_ZBP1_DAI_MEDIATED_INDUCTION_OF_TYPE_I_IFNS	0.298918	0.298683	0.301635	0.0239504	0.0461664
REACTOME_ZINC_EFFLUX_AND_COMPARTMENTALIZATION_BY_THE_SLC30_FAMILY	0.182156	0.187547	0.191283	0.0563505	0.0936588
REACTOME_ZINC_INFLUX_INTO_CELLS_BY_THE_SLC39_GENE_FAMILY	0.345976	0.354833	0.356034	0.0445962	0.0784443
REACTOME_ZINC_TRANSPORTERS	0.296445	0.306187	0.30564	0.013886	0.029396
